# Supplementary material for: Deciphering coulombic loss in lithium-ion batteries and beyond
Source: Nat Commun. 2025 Jul 1;16:5785. doi: 10.1038/s41467-025-60833-y (PMC12216820; doi:10.1038/s41467-025-60833-y)
Supplement: Supplementary file 3 — Source data [file 41467_2025_60833_MOESM3_ESM.xlsx]

## Sheet: Figure 1b
	Cycling tests of Gr||NMC532 full cells
Figure 1b	Cycle	Specific Capacity, mAh/g	Standard deviation (SD) of capacity	measured CE, %	measured CE*Cap	SD of measured CE*Cap	99.9% CE*Cap
	1	142.867	1.40791	100.02	142.867	1.40791	142.867
	2	144.333	1.40079	100.595	143.162	1.6491	142.724
	3	145.333	1.43372	100.325	143.88	1.57444	142.581
	4	145.9	1.43062	100.073	144.249	1.65184	142.439
	5	145.933	1.42906	99.7355	144.19	1.73355	142.296
	6	145.733	1.47271	99.5838	143.712	1.84632	142.154
	7	145.867	1.67796	99.8576	143.279	1.98589	142.012
	8	146.733	1.7632	100.301	143.275	2.30424	141.87
	9	146.8	1.85472	99.7737	143.22	2.48273	141.728
	10	147.333	1.64992	99.5921	143.157	2.5485	141.586
	11	146.967	1.69378	99.5291	142.417	2.8945	141.444
	12	146.833	1.70163	99.7425	141.875	2.89883	141.303
	13	146.867	1.77451	99.8585	141.543	2.90875	141.162
	14	147.267	1.77451	100.063	141.441	2.99637	141.02
	15	147.267	1.69378	99.7762	141.403	3.029	140.879
	16	147.033	1.64992	99.7001	141.053	2.97836	140.739
	17	146.767	1.666	99.6539	140.597	2.96036	140.598
	18	146.7	1.63095	99.7824	140.174	2.93743	140.457
	19	146.5	1.65731	99.7357	139.869	2.91495	140.317
	20	146.3	1.57692	99.7095	139.467	2.93509	140.176
	21	146.1	1.65731	99.716	139.062	2.91683	140.036
	22	145.867	1.58605	99.7058	138.668	2.98827	139.896
	23	145.267	1.64181	99.5173	138.133	2.97298	139.756
	24	145.033	1.67597	99.7546	137.624	2.9917	139.617
	25	145.3	1.87083	100.089	137.475	2.91086	139.477
	26	145.5	1.87083	99.997	137.507	3.11756	139.338
	27	145.4	1.71075	99.8145	137.439	3.09808	139.198
	28	145.167	1.48399	99.7647	137.15	3.00868	139.059
	29	144.6	1.68721	99.5325	136.699	2.923	138.92
	30	144.467	1.77826	99.8142	136.187	3.00097	138.781
	31	144.533	1.67597	99.9833	136.061	3.04998	138.642
	32	144.433	1.73269	99.8439	135.944	3.02355	138.504
	33	144.3	1.68721	99.8903	135.764	3.06234	138.365
	34	144.233	1.67597	99.8703	135.615	3.04707	138.227
	35	144.1	1.76635	99.8605	135.408	3.05312	138.089
	36	144.033	1.73269	99.8737	135.22	3.13543	137.95
	37	144.033	1.75563	99.9367	135.142	3.07269	137.812
	38	144.033	1.73269	99.8771	134.964	3.12885	137.675
	39	144	1.76635	99.9468	134.861	3.14272	137.537
	40	143.9	1.63095	99.8536	134.759	3.16559	137.399
	41	143.6	1.74547	99.7604	134.466	3.12114	137.262
	42	143.533	1.86964	99.91	134.239	3.17087	137.125
	43	143.9	2.11187	100.18	134.336	3.1441	136.988
	44	144.3	1.79072	100.13	134.457	3.31877	136.851
	45	144.367	1.72111	99.947	134.533	3.14769	136.714
	46	144.133	1.54128	99.7739	134.431	3.1755	136.577
	47	143.7	1.66733	99.6112	133.971	3.1353	136.441
	48	143.5	1.82392	99.8202	133.576	3.23591	136.304
	49	143.733	2.04993	100.063	133.522	3.23783	136.168
	50	144.067	1.88031	100.137	133.579	3.37027	136.032
	51	144.267	1.88031	100.007	133.728	3.28221	135.896
	52	144.367	1.74611	99.9767	133.737	3.30446	135.76
	53	144.267	1.69378	99.8471	133.643	3.26214	135.624
	54	144.033	1.59652	99.7312	133.316	3.29049	135.488
	55	143.9	1.84572	99.8337	133.048	3.22482	135.353
	56	143.6	2.06074	100.26	132.59	3.65025	135.217
	57	143.633	2.21711	99.6969	132.77	4.09525	135.082
	58	143.767	1.666	99.8102	132.372	4.241	134.947
	59	143.467	1.68193	99.7106	131.966	4.19995	134.812
	60	143.233	1.79134	99.7834	131.677	4.22709	134.677
	61	143.3	2.09921	99.9866	131.485	4.27306	134.543
	62	143.6	1.84572	100.133	131.593	4.3736	134.408
	63	143.7	1.82392	99.95	131.643	4.30103	134.274
	64	143.467	1.666	99.7868	131.548	4.32814	134.139
	65	143.133	1.71335	99.7336	131.114	4.29239	134.005
	66	142.833	1.91369	99.7996	130.858	4.35675	133.871
	67	143.033	2.14528	100.003	130.69	4.42193	133.737
	68	143.267	1.9362	100.07	130.788	4.51275	133.604
	69	143.433	1.86964	99.9833	130.786	4.43115	133.47
	70	143.2	1.60831	99.7867	130.705	4.48517	133.337
	71	142.9	1.71464	99.7431	130.303	4.44938	133.203
	72	142.767	1.83727	99.8832	130.151	4.45303	133.07
	73	142.567	1.89795	99.7928	129.913	4.60766	132.937
	74	142.633	1.92931	99.9698	129.734	4.58315	132.804
	75	142.667	1.91543	99.97	129.726	4.59467	132.671
	76	142.6	1.88326	99.883	129.597	4.64023	132.539
	77	142.533	1.85173	99.903	129.476	4.63492	132.406
	78	142.433	1.92931	99.9096	129.351	4.65504	132.274
	79	142.4	1.94422	99.9063	129.237	4.71847	132.141
	80	142.4	1.96129	99.9365	129.147	4.73086	132.009
	81	142.4	1.94422	99.9228	129.007	4.80654	131.877
	82	142.4	1.80555	99.8998	128.968	4.8086	131.745
	83	142.2	1.86726	99.8492	128.748	4.80357	131.614
	84	142.167	1.88385	99.9262	128.616	4.84221	131.482
	85	142.267	2.09974	99.9864	128.553	4.87556	131.351
	86	142.367	2.13125	99.95	128.627	4.90839	131.219
	87	142.533	2.06774	100.016	128.555	4.9373	131.088
	88	142.367	1.83727	99.8263	128.547	4.96555	130.957
	89	142.2	1.77951	99.8524	128.231	4.89739	130.826
	90	142	1.93046	99.8161	128.133	4.9277	130.695
	91	142.033	2.19292	99.9625	127.871	5.0158	130.564
	92	142.133	2.22311	99.9939	127.977	5.10178	130.434
	93	142.367	2.11397	100.087	127.908	5.08612	130.303
	94	142.267	1.83727	99.8565	127.989	5.08337	130.173
	95	142.133	1.76131	99.8557	127.683	5.01737	130.043
	96	141.933	1.97709	99.8225	127.56	5.06635	129.913
	97	141.967	2.16384	99.9561	127.368	5.17221	129.783
	98	142.067	2.1914	100.004	127.433	5.18608	129.653
	99	142.2	2.08327	100.026	127.349	5.21735	129.524
	100	142.1	1.86726	99.8595	127.352	5.20064	129.394
	101	142.067	1.80801	99.8624	127.112	5.1573	129.265
	102	141.9	1.92007	99.8256	126.941	5.24445	129.135
	103	141.933	2.19292	99.9563	126.81	5.28051	129.006
	104	141.967	2.1914	99.9903	126.817	5.33384	128.877
	105	142.133	2.06774	100.053	126.774	5.32272	128.748
	106	142.033	1.83727	99.8326	126.755	5.39054	128.62
	107	141.9	1.85472	99.8661	126.568	5.26818	128.491
	108	141.733	1.89268	99.8388	126.342	5.3387	128.363
	109	141.767	2.2291	99.9393	126.2	5.37161	128.234
	110	141.7	2.22261	99.9367	126.188	5.50253	128.106
	111	141.833	2.14528	99.9767	126.106	5.46466	127.978
	112	141.767	1.80801	99.8894	126.018	5.46809	127.85
	113	141.767	1.88385	99.9294	125.874	5.34806	127.722
	114	141.533	1.96016	99.8219	125.731	5.48338	127.594
	115	141.333	2.05318	99.8529	125.595	5.43634	127.467
	116	141.3	2.1276	99.9087	125.354	5.52265	127.339
	117	141.267	2.09974	99.9229	125.3	5.52749	127.212
	118	141.267	2.02375	99.9329	125.203	5.53147	127.085
	119	141.267	1.94822	99.9192	125.09	5.52351	126.958
	120	141.167	1.94822	99.9025	124.989	5.53948	126.831
	121	141.133	2.04179	99.9058	124.87	5.58165	126.704
	122	141.1	2.14631	99.9595	124.783	5.60238	126.577
	123	141.067	2.09974	99.9295	124.735	5.67385	126.45
	124	141.033	2.04179	99.9324	124.618	5.67901	126.324
	125	141	1.93046	99.9129	124.563	5.65468	126.198
	126	140.967	2.01384	99.902	124.397	5.69009	126.072
	127	141.033	2.18225	100.01	124.335	5.7141	125.945
	128	140.933	2.26912	99.8828	124.353	5.83187	125.819
	129	141.033	2.28376	99.9972	124.263	5.76255	125.694
	130	141.133	1.99053	99.9762	124.202	5.79274	125.568
	131	141.133	1.90146	99.9125	124.14	5.72828	125.442
	132	141.033	1.96695	99.865	123.975	5.78565	125.317
	133	141.033	2.1746	99.9352	123.842	5.88264	125.192
	134	141	2.34236	99.8852	123.771	6.07217	125.066
	135	141.067	2.39212	99.9605	123.745	6.04758	124.941
	136	141.167	2.11397	99.9767	123.666	6.01843	124.816
	137	141.233	1.85173	99.9496	123.603	5.92138	124.692
	138	141.233	1.82635	99.9022	123.483	5.92986	124.567
	139	141.133	2.03361	99.8783	123.337	6.01303	124.442
	140	141.033	2.1746	99.8219	123.223	6.15613	124.318
	141	140.933	2.19292	99.9267	123.09	6.12414	124.194
	142	140.9	2.08327	99.8591	122.944	6.16003	124.069
	143	140.933	1.91369	99.9191	122.768	6.10386	123.945
	144	140.833	1.90146	99.8886	122.642	6.14138	123.821
	145	140.867	2.0806	99.9318	122.509	6.20071	123.698
	146	140.733	2.24846	99.8418	122.433	6.35904	123.574
	147	140.667	2.2291	99.8961	122.298	6.35982	123.45
	148	140.7	2.16025	99.93	122.198	6.30666	123.327
	149	140.767	1.96016	99.9795	122.081	6.26578	123.204
	150	140.733	1.97709	99.8886	122	6.29461	123.08
	151	140.7	2.06074	99.8885	121.868	6.35927	122.957
	152	140.6	2.13542	99.8989	121.764	6.41979	122.834
	153	140.567	2.23954	99.9094	121.671	6.44084	122.711
	154	140.5	2.08327	99.8967	121.589	6.413	122.589
	155	140.533	1.91369	99.929	121.403	6.35914	122.466
	156	140.467	1.88385	99.9023	121.318	6.37054	122.344
	157	140.367	2.01384	99.8645	121.146	6.45394	122.221
	158	140.233	2.04179	99.8621	121.043	6.51378	122.099
	159	140.133	2.11713	99.8821	120.878	6.53098	121.977
	160	140.067	2.09974	99.9127	120.765	6.53567	121.855
	161	140.033	2.05318	99.9394	120.658	6.51121	121.733
	162	139.967	2.02375	99.9321	120.558	6.54186	121.611
	163	139.933	2.11713	99.922	120.478	6.574	121.49
	164	139.9	2.14631	99.9393	120.415	6.60061	121.368
	165	139.867	2.16384	99.9087	120.315	6.63636	121.247
	166	139.833	2.12968	99.9367	120.262	6.6185	121.126
	167	139.733	2.12968	99.9187	120.129	6.62306	121.005
	168	139.733	2.06774	99.9393	120.06	6.62047	120.884
	169	139.833	2.19292	99.9953	119.961	6.65148	120.763
	170	139.833	2.25733	99.9253	119.963	6.79417	120.642
	171	139.767	2.31565	99.9193	119.903	6.81124	120.521
	172	139.733	2.28376	99.9367	119.834	6.78745	120.401
	173	139.7	2.11818	99.896	119.728	6.74855	120.28
	174	139.733	1.92931	99.9487	119.573	6.71362	120.16
	175	139.867	2.03688	99.9854	119.512	6.71681	120.04
	176	139.833	2.11713	99.9081	119.476	6.88161	119.92
	177	139.7	2.27596	99.8646	119.372	6.98532	119.8
	178	139.5	2.22261	99.8193	119.269	6.99284	119.68
	179	139.533	2.16384	99.9574	119.101	6.83058	119.561
	180	139.533	2.02704	99.9827	118.991	6.79223	119.441
	181	139.7	2.02155	99.9887	118.944	6.81568	119.322
	182	139.633	2.18225	99.8939	118.885	7.00529	119.202
	183	139.467	2.3041	99.8311	118.793	7.1057	119.083
	184	139.3	2.29928	99.8359	118.65	7.10761	118.964
	185	139.3	2.11818	99.9507	118.503	6.94316	118.845
	186	139.367	2.07257	99.9993	118.385	6.89546	118.726
	187	139.433	2.00721	99.9926	118.386	6.91081	118.607
	188	139.4	2.14631	99.8939	118.301	7.05793	118.489
	189	139.233	2.25733	99.8851	118.236	7.12844	118.37
	190	139.1	2.29928	99.8525	118.129	7.13389	118.252
	191	139.1	2.17715	99.9267	117.979	7.04516	118.134
	192	139.067	2.15149	99.9292	117.861	6.99379	118.016
	193	139.167	1.99388	99.9959	117.778	6.98563	117.898
	194	139.133	2.06774	99.9105	117.695	7.09952	117.78
	195	139.1	2.21058	99.9484	117.652	7.18524	117.662
	196	138.333	1.38163	99.3917	117.597	7.27299	117.544
	197	138.733	2.00721	99.9858	116.871	6.61024	117.427
	198	138.733	2.02704	99.9459	116.859	6.69017	117.309
	199	138.833	1.97034	100.013	116.823	6.67477	117.192
	200	138.4	2.26274	99.5775	116.397	7.26663	117.075
	201	138.567	2.14838	100.014	116.407	7.21763	116.958
	202	138.267	2.3471	100.017	116.395	7.21107	116.841
	203	138.3	2.31517	99.9757	116.387	7.22838	116.724
	204	138.3	2.25536	99.9491	116.36	7.25047	116.607
	205	138.333	2.22311	99.9491	116.301	7.24771	116.49
	206	138.333	2.22311	99.9282	116.217	7.28623	116.374
	207	138.367	2.26912	99.9824	116.163	7.29728	116.258
	208	138.333	2.36126	99.9482	116.12	7.38151	116.141
	209	138.367	2.4074	99.9424	116.09	7.4241	116.025
	210	138.267	2.3471	99.8857	116.025	7.43429	115.909
	211	138.233	2.24252	99.94	115.915	7.34321	115.793
	212	138.233	2.20958	99.95	115.841	7.27874	115.678
	213	138.3	2.14009	99.9958	115.755	7.26776	115.562
	214	138.4	2.19697	99.965	115.727	7.33957	115.446
	215	138.367	2.1914	99.8907	115.666	7.45512	115.331
	216	138.2	2.23756	99.8581	115.571	7.49027	115.215
	217	138.1	2.25536	99.8615	115.407	7.49073	115.1
	218	138.067	2.2306	99.9367	115.299	7.41199	114.985
	219	138.167	2.1746	99.9458	115.197	7.3929	114.87
	220	138.233	2.1853	99.9616	115.11	7.43329	114.755
	221	138.2	2.25536	99.904	115.045	7.54157	114.641
	222	138.133	2.28376	99.8848	114.966	7.59569	114.526
	223	138	2.25536	99.8757	114.861	7.57788	114.411
	224	137.933	2.1853	99.8857	114.716	7.52984	114.297
	225	137.9	2.16487	99.9567	114.607	7.44883	114.183
	226	138	2.16487	99.9858	114.53	7.44098	114.069
	227	138.067	2.2306	99.924	114.466	7.55942	113.954
	228	138	2.25536	99.8805	114.386	7.65893	113.84
	229	137.867	2.26912	99.8304	114.255	7.724	113.727
	230	137.767	2.2306	99.9	114.139	7.64296	113.613
	231	137.667	2.2005	99.9067	114.02	7.55801	113.499
	232	137.8	2.19241	99.9891	113.883	7.51828	113.386
	233	137.833	2.20958	99.9448	113.849	7.59535	113.272
	234	137.833	2.1853	99.9106	113.765	7.6853	113.159
	235	137.667	2.13125	99.8237	113.67	7.77109	113.046
	236	137.567	2.20958	99.8713	113.496	7.75115	112.933
	237	137.567	2.25438	99.909	113.377	7.72466	112.82
	238	137.567	2.2005	99.9057	113.273	7.71423	112.707
	239	137.567	2.12027	99.9281	113.14	7.71899	112.594
	240	137.533	2.1853	99.9204	113.037	7.79392	112.482
	241	137.467	2.1746	99.8747	112.979	7.85685	112.369
	242	137.4	2.21961	99.878	112.839	7.85879	112.257
	243	137.333	2.26471	99.9013	112.702	7.86944	112.145
	244	137.333	2.20958	99.9123	112.618	7.86147	112.033
	245	137.3	2.32522	99.9523	112.519	7.84023	111.921
	246	137.333	2.34426	99.9213	112.442	7.90238	111.809
	247	137.333	2.20958	99.9123	112.382	7.90831	111.697
	248	137.233	2.15613	99.8723	112.281	7.87306	111.585
	249	137.1	2.11187	99.8913	112.11	7.85106	111.474
	250	137.2	2.14165	99.9967	112.039	7.79312	111.362
	251	137.2	2.22261	99.9213	111.986	7.8707	111.251
	252	137.2	2.24499	99.927	111.878	7.95828	111.139
	253	137.067	2.09497	99.8368	111.804	8.05543	111.028
	254	136.933	2.10608	99.8511	111.647	8.02693	110.917
	255	136.8	2.11187	99.9067	111.531	7.9519	110.806
	256	136.8	2.17409	99.9333	111.422	7.88709	110.696
	257	136.833	2.25142	99.9823	111.32	7.8736	110.585
	258	136.967	2.2291	99.9302	111.255	7.99387	110.474
	259	136.8	2.21961	99.89	111.185	8.08526	110.364
	260	136.667	2.09497	99.8444	111.093	8.11534	110.253
	261	136.5	2.16487	99.8788	110.943	8.04967	110.143
	262	136.5	2.17409	99.9645	110.856	7.95174	110.033
	263	136.6	2.33666	99.9756	110.762	7.94138	109.923
	264	136.633	2.29831	99.9645	110.714	8.02436	109.813
	265	136.533	2.20958	99.8688	110.631	8.15378	109.703
	266	136.4	2.08487	99.8543	110.543	8.18335	109.594
	267	136.267	2.12027	99.8476	110.38	8.14885	109.484
	268	136.2	2.17409	99.9646	110.286	8.05117	109.375
	269	136.3	2.20907	99.9689	110.192	8.03847	109.265
	270	136.4	2.25536	99.9644	110.137	8.11074	109.156
	271	136.367	2.2005	99.98	110.031	8.28642	109.047
	272	136.2	2.08487	99.8442	109.966	8.33222	108.938
	273	136.067	2.04015	99.8809	109.793	8.2952	108.829
	274	135.933	2.13594	99.8654	109.688	8.27519	108.72
	275	136	2.20907	100.01	109.563	8.20384	108.611
	276	136.067	2.33	99.9522	109.551	8.25451	108.503
	277	136.1	2.25536	99.9476	109.476	8.3118	108.394
	278	135.933	2.15613	99.8318	109.376	8.43058	108.286
	279	135.867	2.06774	99.9008	109.245	8.41802	108.177
	280	135.7	2.14165	99.8508	109.139	8.4416	108.069
	281	135.7	2.1276	99.9567	109.025	8.37497	107.961
	282	135.6	2.17409	99.9287	108.952	8.3765	107.853
	283	135.7	2.16487	99.9954	108.875	8.37833	107.745
	284	135.667	2.09815	99.8817	108.801	8.51679	107.638
	285	135.567	2.06774	99.8974	108.73	8.5613	107.53
	286	135.5	2.06074	99.9253	108.645	8.54986	107.422
	287	135.333	2.13594	99.8953	108.564	8.54585	107.315
	288	135.3	2.17409	99.97	108.473	8.48966	107.208
	289	135.3	2.25536	99.942	108.415	8.50569	107.101
	290	135.267	2.21259	99.924	108.33	8.5491	106.993
	291	135.2	2.17409	99.924	108.251	8.5879	106.886
	292	135.167	2.21259	99.9353	108.197	8.59191	106.78
	293	135.1	2.17409	99.9286	108.127	8.59114	106.673
	294	135.167	2.26029	99.9786	108.05	8.58886	106.566
	295	135.133	2.37954	99.942	108.031	8.63505	106.46
	296	135.133	2.37954	99.9453	107.969	8.64536	106.353
	297	135.033	2.29831	99.8719	107.911	8.64952	106.247
	298	134.967	2.13125	99.9386	107.768	8.57669	106.14
	299	134.9	2.17409	99.9039	107.678	8.60715	106.034
	300	134.933	2.20656	100.011	107.649	8.53714	105.928
	301	135.067	2.28668	99.972	107.611	8.57027	105.822
	302	135.033	2.32713	99.9487	107.584	8.6069	105.717
	303	134.933	2.21711	99.8579	107.46	8.71875	105.611
	304	134.867	2.09815	99.8738	107.361	8.7224	105.505
	305	134.733	2.0548	99.9252	107.25	8.68687	105.4
	306	134.7	2.1276	99.9233	107.193	8.64309	105.294
	307	134.833	2.36972	100.01	107.107	8.60003	105.189
	308	134.867	2.40878	99.9186	107.096	8.65571	105.084
	309	134.767	2.28668	99.8893	106.961	8.70428	104.979
	310	134.7	2.17409	99.8958	106.848	8.7552	104.874
	311	134.667	2.09815	99.8971	106.767	8.7863	104.769
	312	134.5	2.09284	99.8637	106.659	8.80325	104.664
	313	134.567	2.16384	99.9715	106.585	8.70837	104.559
	314	134.667	2.36972	99.9586	106.502	8.70858	104.455
	315	134.567	2.40878	99.8579	106.391	8.83785	104.35
	316	134.6	2.16487	99.9272	106.296	8.86434	104.246
	317	134.5	2.04613	99.9038	106.221	8.88461	104.142
	318	134.333	2.04342	99.8504	106.121	8.90543	104.038
	319	134.367	2.13125	99.9437	105.963	8.89599	103.934
	320	134.467	2.28668	99.9633	105.956	8.90441	103.83
	321	134.533	2.36831	99.9186	105.893	8.91662	103.726
	322	134.4	2.36784	99.8558	105.76	8.96967	103.622
	323	134.367	2.24846	99.9171	105.635	8.97368	103.519
	324	134.333	2.17	99.9004	105.55	8.99539	103.415
	325	134.233	2.17	99.9051	105.471	8.98341	103.312
	326	134.333	2.28668	99.9548	105.415	8.89841	103.208
	327	134.333	2.33	99.9533	105.338	8.85172	103.105
	328	134.233	2.37534	99.8738	105.24	8.881	103.002
	329	134.267	2.20656	99.9124	105.086	8.91659	102.899
	330	134.267	2.12341	99.9037	105.024	8.95457	102.796
	331	134.2	2.12289	99.8904	104.925	8.97687	102.693
	332	134.167	2.16384	99.8919	104.835	8.95943	102.591
	333	134.167	2.17	99.9185	104.72	8.9284	102.488
	334	134.167	2.17	99.9119	104.635	8.91959	102.386
	335	134.1	2.1276	99.8557	104.496	8.96544	102.283
	336	134.067	2.12498	99.8723	104.35	9.00206	102.181
	337	134.033	2.0854	99.8904	104.245	9.02048	102.079
	338	133.967	2.04342	99.8704	104.133	9.03507	101.977
	339	133.933	2.12341	99.9003	103.999	9.03788	101.875
	340	133.933	2.16692	99.9018	103.922	9.03662	101.773
	341	133.833	2.0854	99.8637	103.795	9.04204	101.671
	342	133.767	2.12498	99.8836	103.655	9.03715	101.569
	343	133.733	2.0854	99.8836	103.536	9.04774	101.468
	344	133.667	2.04342	99.8936	103.417	9.0596	101.366
	345	133.6	2.08327	99.8802	103.31	9.07733	101.265
	346	133.667	2.08859	99.9185	103.211	9.06058	101.164
	347	133.567	2.08859	99.8554	103.082	9.11344	101.062
	348	133.5	2.04613	99.8769	102.96	9.12322	100.961
	349	133.4	2.04613	99.8902	102.835	9.12728	100.86
	350	133.367	1.92585	99.8735	102.724	9.13914	100.76
	351	133.367	2.04342	99.8968	102.595	9.13897	100.659
	352	133.333	2.0854	99.9135	102.493	9.16687	100.558
	353	133.333	2.13125	99.9217	102.431	9.1732	100.458
	354	133.267	2.08859	99.8701	102.328	9.19499	100.357
	355	133.167	2.08859	99.8785	102.174	9.22514	100.257
	356	133.1	2.00167	99.8784	102.056	9.27964	100.157
	357	133.033	2.04179	99.8966	101.961	9.30298	100.056
	358	133.067	2.04342	99.925	101.88	9.29233	99.9563
	359	133.033	2.09815	99.925	101.804	9.28704	99.8564
	360	133	2.06074	99.8601	101.706	9.31167	99.7565
	361	132.833	2.06774	99.8867	101.564	9.30353	99.6567
	362	132.833	2.01715	99.9167	101.451	9.31463	99.5571
	363	132.8	1.93046	99.8884	101.348	9.37481	99.4575
	364	132.8	1.96469	99.9266	101.264	9.40741	99.3581
	365	132.8	2.01163	99.9216	101.217	9.42428	99.2587
	366	132.8	1.9799	99.905	101.138	9.41681	99.1595
	367	132.667	1.97372	99.865	100.996	9.45371	99.0603
	368	132.567	1.92585	99.8682	100.866	9.49879	98.9612
	369	132.433	1.92238	99.8881	100.739	9.54792	98.8623
	370	132.467	1.88031	99.9165	100.655	9.57932	98.7634
	371	132.467	1.97372	99.9433	100.62	9.55409	98.6646
	372	132.467	1.97372	99.9149	100.537	9.54546	98.566
	373	132.333	2.01715	99.8548	100.408	9.59424	98.4674
	374	132.233	2.01715	99.8714	100.267	9.63183	98.3689
	375	132.2	1.93046	99.9231	100.166	9.65187	98.2706
	376	132.167	1.92585	99.9031	100.094	9.68816	98.1723
	377	132.133	1.96864	99.9064	100	9.71229	98.0741
	378	132.067	1.97372	99.9148	99.9323	9.71068	97.9761
	379	132.1	1.9799	99.9015	99.8465	9.69511	97.8781
	380	132.033	1.9362	99.8897	99.7247	9.69824	97.7802
	381	131.933	1.9362	99.8997	99.6175	9.71412	97.6824
	382	131.9	1.89912	99.9064	99.5209	9.73614	97.5847
	383	131.867	1.92585	99.9263	99.4314	9.76237	97.4872
	384	131.933	1.96864	99.9197	99.3636	9.80777	97.3897
	385	131.8	2.01163	99.8863	99.2887	9.84729	97.2923
	386	131.767	1.89268	99.8981	99.1998	9.82887	97.195
	387	131.667	1.89268	99.8962	99.0751	9.82914	97.0978
	388	131.633	1.9362	99.9029	98.9755	9.84898	97.0007
	389	131.6	1.84932	99.9095	98.883	9.87299	96.9037
	390	131.6	1.93046	99.9381	98.8193	9.87416	96.8068
	391	131.6	1.9799	99.9314	98.7592	9.8782	96.71
	392	131.6	1.95107	99.9014	98.6921	9.87726	96.6133
	393	131.433	1.90671	99.8744	98.5502	9.90969	96.5167
	394	131.367	1.94308	99.8995	98.4547	9.93226	96.4202
	395	131.333	1.85532	99.9161	98.3592	9.95482	96.3237
	396	131.367	1.81169	99.9261	98.2812	9.98705	96.2274
	397	131.4	1.89912	99.9314	98.2354	10.0001	96.1312
	398	131.333	1.98718	99.9114	98.1687	9.99975	96.035
	399	131.267	1.91543	99.8862	98.0596	10.013	95.939
	400	131.133	1.90671	99.8894	97.9504	10.0239	95.8431
	401	131.067	1.78201	99.9147	97.866	10.0079	95.7472
	402	131.1	1.81842	99.9427	97.7605	10.0211	95.6515
	403	131.133	1.85532	99.9513	97.7324	10.0467	95.5558
	404	131.133	1.90671	99.94	97.708	10.0305	95.4603
	405	131.067	1.91543	99.8794	97.6031	10.048	95.3648
	406	130.933	1.90671	99.8707	97.4663	10.0837	95.2695
	407	130.9	1.87083	99.8893	97.3682	10.1024	95.1742
	408	130.833	1.82635	99.9026	97.2633	10.1169	95.079
	409	130.8	1.84932	99.9326	97.1723	10.1405	94.9839
	410	130.867	1.8625	99.97	97.1549	10.1286	94.8889
	411	130.867	1.91543	99.9047	97.1027	10.1372	94.794
	412	130.8	1.92527	99.886	96.9878	10.1445	94.6993
	413	130.7	1.95107	99.8673	96.8589	10.1856	94.6046
	414	130.667	1.99555	99.8893	96.758	10.2026	94.51
	415	130.667	1.8625	99.9226	96.6538	10.2176	94.4154
	416	130.667	1.8625	99.9313	96.6049	10.2243	94.321
	417	130.6	1.76635	99.8746	96.5389	10.2198	94.2267
	418	130.467	1.79134	99.8759	96.3931	10.2013	94.1325
	419	130.4	1.74547	99.8639	96.2547	10.2358	94.0383
	420	130.3	1.7282	99.9213	96.1717	10.2202	93.9443
	421	130.267	1.71335	99.9092	96.075	10.2394	93.8504
	422	130.267	1.71335	99.9359	95.9923	10.2692	93.7565
	423	130.333	1.68193	99.9259	95.9371	10.3174	93.6628
	424	130.233	1.69967	99.8638	95.8511	10.3887	93.5691
	425	130.067	1.59652	99.8603	95.7272	10.4336	93.4755
	426	129.933	1.58605	99.8702	95.5998	10.4737	93.3821
	427	129.867	1.56915	99.9055	95.5036	10.4932	93.2887
	428	129.9	1.60624	99.9422	95.4179	10.5218	93.1954
	429	129.867	1.68193	99.9022	95.3701	10.5784	93.1022
	430	129.8	1.81842	99.9367	95.3224	10.5474	93.0091
	431	129.733	1.82635	99.8811	95.237	10.5333	92.9161
	432	129.5	1.81842	99.8954	95.0997	10.5207	92.8232
	433	129.433	1.82635	99.8988	95.0039	10.5401	92.7303
	434	129.4	1.81842	99.9054	94.9115	10.561	92.6376
	435	129.467	1.8625	99.9777	94.8465	10.5572	92.545
	436	129.6	1.87083	100.016	94.8705	10.5321	92.4524
	437	129.567	1.89091	99.9311	94.8397	10.5529	92.36
	438	129.5	1.88326	99.8744	94.775	10.5501	92.2676
	439	129.3	1.88326	99.8855	94.6315	10.5323	92.1753
	440	129.2	1.82392	99.9221	94.5259	10.543	92.0832
	441	129.233	1.80062	99.9554	94.4578	10.5805	91.9911
	442	129.3	1.79072	99.9677	94.4441	10.6136	91.8991
	443	129.367	1.83545	99.9577	94.4169	10.6376	91.8072
	444	129.333	1.77826	99.8911	94.3796	10.6541	91.7154
	445	129.267	1.79134	99.901	94.2741	10.6202	91.6237
	446	129.067	1.81169	99.8731	94.1385	10.6545	91.532
	447	128.933	1.77451	99.8595	94.0268	10.7059	91.4405
	448	129.033	1.82635	99.9643	93.9422	10.6894	91.3491
	449	129.067	1.8625	99.9643	93.9117	10.7106	91.2577
	450	129.133	1.88031	99.9377	93.8813	10.7318	91.1665
	451	129.1	1.82392	99.8543	93.8239	10.7338	91.0753
	452	128.9	1.88326	99.8564	93.6415	10.7311	90.9842
	453	128.8	1.82392	99.8663	93.5135	10.7688	90.8932
	454	128.733	1.83727	99.9343	93.4361	10.7565	90.8024
	455	128.733	1.85712	99.9586	93.3554	10.7844	90.7116
	456	128.867	1.81169	99.9476	93.3454	10.8201	90.6208
	457	128.9	1.82392	99.9633	93.3184	10.8003	90.5302
	458	128.833	1.80801	99.8643	93.2613	10.8018	90.4397
	459	128.633	1.82087	99.8474	93.0702	10.8356	90.3492
	460	128.533	1.75942	99.9219	92.9798	10.8567	90.2589
	461	128.467	1.73269	99.8851	92.9129	10.894	90.1686
	462	128.5	1.71075	99.9517	92.7922	10.8922	90.0785
	463	128.5	1.68721	99.9633	92.7788	10.8827	89.9884
	464	128.5	1.66733	99.9176	92.7051	10.8712	89.8984
	465	128.433	1.7442	99.8909	92.6114	10.8461	89.8085
	466	128.233	1.75942	99.8727	92.4515	10.8606	89.7187
	467	128.2	1.82392	99.9217	92.3448	10.8691	89.629
	468	128.133	1.85712	99.9508	92.2816	10.8667	89.5393
	469	128.167	1.8625	99.9582	92.2018	10.8948	89.4498
	470	128.3	1.84572	99.9533	92.1951	10.8895	89.3604
	471	128.233	1.80062	99.9017	92.092	10.8993	89.271
	472	128.1	1.84572	99.855	91.989	10.9096	89.1817
	473	128	1.84572	99.8882	91.8396	10.8875	89.0925
	474	127.933	1.88031	99.9215	91.7237	10.889	89.0035
	475	127.967	1.97034	99.9541	91.6608	10.8862	88.9145
	476	127.967	1.89091	99.9308	91.6046	10.8887	88.8255
	477	128.067	1.92931	99.9367	91.5449	10.8456	88.7367
	478	127.933	1.88385	99.9142	91.4458	10.817	88.648
	479	127.867	1.90146	99.8717	91.3305	10.8187	88.5593
	480	127.733	1.88385	99.8758	91.1792	10.8368	88.4708
	481	127.7	1.86726	99.9416	91.0773	10.8482	88.3823
	482	127.7	1.88326	99.9049	91.0151	10.8874	88.2939
	483	127.8	1.85472	100.007	90.9558	10.8459	88.2056
	484	127.733	1.7442	99.8591	90.8873	10.9223	88.1174
	485	127.667	1.68589	99.8949	90.7695	10.9229	88.0293
	486	127.6	1.71464	99.9049	90.6616	10.9296	87.9413
	487	127.467	1.79134	99.8889	90.544	10.9708	87.8533
	488	127.433	1.85712	99.9314	90.4558	10.9904	87.7655
	489	127.467	1.83545	99.9413	90.3841	11.0221	87.6777
	490	127.533	1.80062	99.9307	90.3418	11.0341	87.59
	491	127.4	1.74547	99.8614	90.2441	11.0477	87.5024
	492	127.333	1.68193	99.8714	90.1042	11.0333	87.4149
	493	127.067	1.67597	99.8745	89.974	11.0242	87.3275
	494	127.067	1.79134	99.9406	89.8667	10.9895	87.2402
	495	127.067	1.89091	99.9412	89.7791	11.0094	87.153
	496	127.2	1.96129	100.016	89.7755	10.9651	87.0658
	497	127.2	1.94422	99.9367	89.7496	10.9477	86.9787
	498	127.133	1.88385	99.9047	89.6333	10.9491	86.8918
	499	127.033	1.88385	99.8487	89.5173	10.9921	86.8049
	500	126.867	1.92931	99.8619	89.3719	11.0117	86.7181
	501	126.8	1.90263	99.9378	89.2591	11.0155	86.6313
	502	126.767	1.97034	99.9278	89.1947	11.052	86.5447
	503	126.933	1.85712	99.98	89.1593	11.0274	86.4582
	504	126.967	1.77451	99.9273	89.105	11.0343	86.3717
	505	126.867	1.76131	99.8946	89.0058	11.0497	86.2853
	506	126.733	1.7442	99.8518	88.8808	11.0847	86.199
	507	126.633	1.82087	99.8911	88.7588	11.0795	86.1128
	508	126.567	1.85173	99.9177	88.6497	11.0828	86.0267
	509	126.567	1.92931	99.9639	88.5855	11.0774	85.9407
	510	126.633	1.89795	99.99	88.5599	11.0598	85.8548
	511	126.667	1.83727	99.9172	88.5157	11.0735	85.7689
	512	126.533	1.7442	99.8684	88.3886	11.1103	85.6831
	513	126.4	1.7282	99.8616	88.2645	11.1468	85.5975
	514	126.333	1.75942	99.911	88.1528	11.148	85.5119
	515	126.267	1.79134	99.9209	88.0637	11.166	85.4263
	516	126.233	1.83727	99.9371	88.0032	11.1631	85.3409
	517	126.267	1.77451	99.96	87.9524	11.1304	85.2556
	518	126.3	1.71464	99.9338	87.8798	11.1249	85.1703
	519	126.133	1.73269	99.891	87.7881	11.1433	85.0852
	520	126.033	1.7442	99.8942	87.6803	11.1478	85.0001
	521	126	1.82392	99.9541	87.5757	11.155	84.9151
	522	126	1.90263	99.9437	87.5469	11.1714	84.8302
	523	126	1.90263	99.9537	87.4836	11.1674	84.7453
	524	125.933	1.83727	99.9004	87.4299	11.1712	84.6606
	525	125.867	1.71335	99.9141	87.3076	11.1747	84.5759
	526	125.833	1.69967	99.8974	87.223	11.1997	84.4913
	527	125.733	1.80062	99.9206	87.122	11.2089	84.4069
	528	125.8	1.95107	99.9473	87.0428	11.2288	84.3225
	529	125.767	1.99555	99.9633	87.0265	11.2138	84.2381
	530	125.833	1.99388	99.9237	86.9575	11.2079	84.1539
	531	125.733	1.88385	99.8871	86.8759	11.1922	84.0697
	532	125.7	1.85472	99.8875	86.7421	11.1899	83.9857
	533	125.5	1.80555	99.8481	86.595	11.2453	83.9017
	534	125.467	1.94822	99.9473	86.498	11.2579	83.8178
	535	125.467	2.04993	99.9603	86.4633	11.2697	83.734
	536	125.533	2.07257	99.9964	86.4536	11.2231	83.6502
	537	125.667	2.05318	99.9567	86.4097	11.194	83.5666
	538	125.633	1.93964	99.9237	86.3363	11.1963	83.483
	539	125.533	1.79877	99.8517	86.2003	11.2647	83.3995
	540	125.333	1.75942	99.8642	86.0887	11.3085	83.3161
	541	125.3	1.90263	99.9438	85.9827	11.312	83.2328
	542	125.267	1.97034	99.9205	85.926	11.3431	83.1496
	543	125.367	2.0854	99.9964	85.9038	11.289	83.0664
	544	125.433	1.94822	99.9433	85.8604	11.2614	82.9834
	545	125.433	1.79877	99.9503	85.7759	11.2642	82.9004
	546	125.267	1.69771	99.935	85.6469	11.3729	82.8175
	547	125.1	1.66733	99.8307	85.536	11.4157	82.7347
	548	125.033	1.9362	99.9768	85.4171	11.3652	82.6519
	549	125.1	2.00499	99.9435	85.3853	11.3738	82.5693
	550	125.133	2.05318	99.9731	85.3602	11.3186	82.4867
	551	125.133	1.8732	99.9103	85.2776	11.3074	82.4042
	552	125.167	1.81904	99.9733	85.2055	11.278	82.3218
	553	125	1.71464	99.8644	85.0928	11.3607	82.2395
	554	124.867	1.71335	99.847	85.0133	11.3869	82.1573
	555	124.733	1.83727	99.9203	84.8672	11.353	82.0751
	556	124.7	1.88326	99.9435	84.7926	11.3341	81.993
	557	124.767	1.96695	99.9765	84.7521	11.2667	81.911
	558	124.833	1.8625	99.9767	84.6753	11.2158	81.8291
	559	124.833	1.7932	99.9572	84.5878	11.2427	81.7473
	560	124.733	1.68193	99.8341	84.4926	11.3232	81.6655
	561	124.533	1.69967	99.8702	84.3703	11.3176	81.5839
	562	124.4	1.82392	99.9135	84.231	11.2859	81.5023
	563	124.4	1.82392	99.9035	84.1329	11.291	81.4208
	564	124.367	1.85173	99.9401	84.0444	11.2688	81.3394
	565	124.433	1.75942	99.9302	83.9468	11.2764	81.258
	566	124.333	1.64181	99.9034	83.8656	11.3048	81.1768
	567	124.233	1.56276	99.8734	83.7411	11.3333	81.0956
	568	124.333	1.80062	99.9834	83.6862	11.2592	81.0145
	569	124.167	1.91543	99.8866	83.5772	11.2388	80.9335
	570	124.2	2.00499	99.9233	83.4551	11.2244	80.8525
	571	124.1	1.90263	99.8833	83.3853	11.2139	80.7717
	572	124	1.82392	99.8867	83.2199	11.2212	80.6909
	573	123.967	1.79134	99.91	83.1235	11.2328	80.6102
	574	123.9	1.74547	99.9333	83.0422	11.2165	80.5296
	575	123.933	1.88031	99.9332	82.9395	11.2199	80.4491
	576	123.867	1.99555	99.9065	82.86	11.2301	80.3686
	577	124	2.06074	100.037	82.8287	11.1268	80.2883
	578	123.967	1.97709	99.8833	82.7839	11.0994	80.208
	579	123.9	1.92007	99.95	82.6318	11.0439	80.1278
	580	123.833	1.88385	99.8568	82.5091	11.1084	80.0477
	581	123.767	1.86964	99.9532	82.41	11.1134	79.9676
	582	123.7	2.00499	99.8864	82.3313	11.1624	79.8876
	583	123.667	1.99555	99.8931	82.2348	11.1651	79.8077
	584	123.767	2.02704	99.9901	82.1749	11.0878	79.7279
	585	123.633	2.03688	99.8566	82.0943	11.0691	79.6482
	586	123.733	1.8732	100.003	81.9607	10.9853	79.5686
	587	123.633	1.7442	99.83	81.8464	11.1029	79.489
	588	123.567	1.75563	99.973	81.7482	11.1092	79.4095
	589	123.567	1.91543	99.9165	81.723	11.1179	79.3301
	590	123.5	2.03142	99.903	81.6057	11.1	79.2508
	591	123.567	2.0854	99.895	81.5725	11.0005	79.1715
	592	123.567	2.12968	99.9367	81.4807	10.9401	79.0923
	593	123.6	2.00666	99.9499	81.3774	10.9087	79.0132
	594	123.5	1.90263	99.8197	81.2395	11.0051	78.9342
	595	123.333	1.74611	99.8829	81.1334	11.0085	78.8553
	596	123.267	1.91543	99.9264	81.031	10.9829	78.7764
	597	123.233	2.04015	99.94	80.9579	10.9145	78.6977
	598	123.267	2.05318	99.9604	80.9103	10.8059	78.619
	599	123.233	2.00721	99.9133	80.7823	10.7663	78.5404
	600	123.233	1.93448	99.9332	80.6654	10.7629	78.4618
	601	123.267	1.81904	99.9332	80.59	10.7913	78.3833
	602	123.2	1.77951	99.9164	80.5139	10.8127	78.305
	603	123.167	1.83727	99.8764	80.4225	10.8176	78.2267
	604	123	1.99499	99.8864	80.2955	10.7938	78.1484
	605	122.933	2.01384	99.9298	80.1956	10.7566	78.0703
	606	122.967	2.02868	99.9299	80.1114	10.7385	77.9922
	607	122.967	1.88739	99.9531	80.0096	10.742	77.9142
	608	122.833	1.68193	99.8424	79.9003	10.8595	77.8363
	609	122.8	1.68721	99.9127	79.8157	10.8727	77.7585
	610	122.7	1.71075	99.8996	79.7395	10.852	77.6807
	611	122.667	1.73269	99.8927	79.6113	10.8339	77.603
	612	122.667	1.71335	99.93	79.5355	10.7782	77.5254
	613	122.6	1.7282	99.9061	79.4109	10.7655	77.4479
	614	122.533	1.75942	99.886	79.3121	10.7665	77.3705
	615	122.5	1.66733	99.9293	79.1958	10.7527	77.2931
	616	122.567	1.75563	99.9559	79.1185	10.778	77.2158
	617	122.533	1.88031	99.9063	79.0797	10.7767	77.1386
	618	122.433	2.0155	99.9063	78.9745	10.7299	77.0614
	619	122.267	1.92931	99.8293	78.8532	10.7149	76.9844
	620	122.233	1.89795	99.8926	78.6904	10.6829	76.9074
	621	122.167	1.85173	99.9059	78.5815	10.6811	76.8305
	622	122.067	1.86964	99.9188	78.4671	10.7128	76.7537
	623	122.167	1.89091	99.9425	78.4034	10.7356	76.6769
	624	122.2	2.00499	99.9095	78.3539	10.7305	76.6002
	625	122.167	2.02704	99.9605	78.2884	10.6501	76.5236
	626	122.1	1.99499	99.8863	78.1859	10.6176	76.4471
	627	122.1	2.05426	99.923	78.0671	10.5784	76.3707
	628	122.067	2.03361	99.896	77.9623	10.5806	76.2943
	629	121.9	1.86726	99.8818	77.8234	10.632	76.218
	630	121.933	1.9362	99.949	77.7517	10.649	76.1418
	631	121.867	1.99555	99.8923	77.6911	10.6716	76.0656
	632	121.833	1.99388	99.9372	77.6346	10.5973	75.9896
	633	121.8	1.98662	99.9167	77.5304	10.5296	75.9136
	634	121.8	1.98158	99.9159	77.3987	10.5188	75.8377
	635	121.733	2.01384	99.9088	77.2939	10.55	75.7618
	636	121.7	1.80555	99.975	77.1732	10.6497	75.6861
	637	121.7	1.74547	99.9223	77.0974	10.6706	75.6104
	638	121.633	1.77826	99.9089	77.0152	10.6807	75.5348
	639	121.6	1.96129	99.9267	76.9552	10.6319	75.4592
	640	121.567	1.96016	99.8833	76.8643	10.5608	75.3838
	641	121.5	2.05426	99.9191	76.705	10.525	75.3084
	642	121.4	1.93046	99.8814	76.5869	10.5807	75.2331
	643	121.267	1.79134	99.8977	76.484	10.6562	75.1578
	644	121.367	1.81169	99.9527	76.4451	10.6666	75.0827
	645	121.333	1.77826	99.8794	76.3829	10.6533	75.0076
	646	121.267	1.86964	99.906	76.2603	10.6048	74.9326
	647	121.133	1.88385	99.8794	76.1585	10.5578	74.8577
	648	121.067	1.89268	99.95	76.0536	10.4913	74.7828
	649	121.033	1.94822	99.915	75.9338	10.5117	74.708
	650	120.967	1.71335	99.9114	75.8527	10.557	74.6333
	651	121.033	1.69967	99.9393	75.8036	10.5648	74.5587
	652	120.933	1.75942	99.906	75.7311	10.5465	74.4841
	653	120.8	1.80555	99.91	75.6473	10.4817	74.4096
	654	120.833	1.94822	99.96	75.5446	10.4067	74.3352
	655	120.733	1.88385	99.8914	75.434	10.435	74.2609
	656	120.7	1.85472	99.9226	75.3681	10.4273	74.1866
	657	120.5	1.80555	99.8911	75.2496	10.4518	74.1124
	658	120.467	1.81169	99.945	75.1669	10.4648	74.0383
	659	120.567	1.79134	99.9767	75.1391	10.4429	73.9643
	660	120.467	1.81169	99.8617	75.0595	10.4597	73.8903
	661	120.333	1.89795	99.9192	74.9461	10.4096	73.8165
	662	120.367	1.85173	99.9625	74.8583	10.3828	73.7426
	663	120.267	1.85173	99.9084	74.7897	10.4059	73.6689
	664	120.267	1.97034	100.009	74.7156	10.3881	73.5952
	665	120.333	1.88031	99.915	74.6848	10.4331	73.5216
	666	120.267	1.94308	99.8774	74.5836	10.469	73.4481
	667	120.2	1.87083	99.8691	74.5064	10.4449	73.3747
	668	120.067	1.92931	99.9333	74.3956	10.3746	73.3013
	669	120.033	1.9754	99.935	74.2809	10.3633	73.228
	670	120.067	1.94822	99.9624	74.2286	10.357	73.1548
	671	120	1.96129	99.9191	74.1772	10.3583	73.0816
	672	119.933	1.96016	99.9305	74.0575	10.3802	73.0085
	673	119.867	1.91543	99.919	74.0241	10.3867	72.9355
	674	119.767	1.89091	99.91	73.9541	10.3411	72.8626
	675	119.767	1.90146	99.9943	73.8713	10.255	72.7897
	676	119.867	2.04179	99.9425	73.8011	10.2412	72.7169
	677	119.767	1.97709	99.8808	73.7002	10.2704	72.6442
	678	119.6	1.88326	99.8563	73.5782	10.3226	72.5716
	679	119.6	1.96129	99.969	73.5085	10.3127	72.499
	680	119.667	1.92931	99.9348	73.4462	10.3368	72.4265
	681	119.567	1.91369	99.8414	73.3781	10.3532	72.3541
	682	119.533	1.96016	99.9833	73.2689	10.2842	72.2817
	683	119.533	1.96016	99.8939	73.1789	10.3156	72.2094
	684	119.467	1.99053	99.9047	73.1009	10.3295	72.1372
	685	119.233	1.85712	99.8692	72.977	10.3788	72.0651
	686	119.367	1.83545	100.037	72.9356	10.3602	71.993
	687	119.367	1.81169	99.9389	72.9219	10.384	71.921
	688	119.233	1.80062	99.8889	72.8521	10.3679	71.8491
	689	119.167	1.77451	99.92	72.7592	10.3069	71.7772
	690	119.133	1.89795	99.9512	72.636	10.2871	71.7055
	691	119.167	1.92931	99.9412	72.5809	10.3044	71.6338
	692	119.033	1.85712	99.8811	72.5196	10.3321	71.5621
	693	119	1.88326	99.9355	72.4275	10.31	71.4906
	694	119.067	1.86964	99.9611	72.3389	10.31	71.4191
	695	118.967	1.86964	100.382	72.3103	10.3302	71.3477
	696	118.9	1.86726	99.9167	72.5992	10.4626	71.2763
	697	118.733	1.88385	99.87	72.4573	10.4611	71.205
	698	118.667	1.82635	99.9767	72.3933	10.4152	71.1338
	699	118.533	1.83727	99.9153	72.2843	10.478	71.0627
	700	118.4	1.76635	99.8841	72.246	10.5127	70.9916
	701	118.533	1.80801	99.985	72.2205	10.3975	70.9206
	702	118.6	1.77951	99.9588	72.1703	10.3982	70.8497
	703	118.5	1.80555	99.9275	72.1014	10.42	70.7789
	704	118.433	1.82087	99.9488	72.0451	10.4101	70.7081
	705	117.9	1.72047	99.4612	71.7116	10.7823	70.6374
	706	118.367	1.79134	99.8718	71.5931	10.8332	70.5667
	707	118.2	1.76635	99.9106	71.5215	10.8463	70.4962
	708	118.1	1.71075	99.8959	71.4216	10.8774	70.4257
	709	118	1.65731	99.8805	71.3485	10.8966	70.3553
	710	117.967	1.67597	100	71.2716	10.8386	70.2849
	711	117.867	1.75563	99.9285	71.2298	10.8441	70.2146
	712	117.8	1.87083	99.9171	71.1367	10.837	70.1444
	713	117.867	1.81169	99.9952	71.0734	10.8232	70.0743
	714	117.967	1.81169	99.9352	71.0506	10.8464	70.0042
	715	117.867	1.89268	99.9418	70.9795	10.8274	69.9342
	716	117.833	1.85532	99.917	70.8977	10.8316	69.8642
	717	117.733	1.74611	99.9252	70.8354	10.8239	69.7944
	718	117.667	1.78201	100.387	70.7415	10.8254	69.7246
	719	117.5	1.81842	99.8854	71.0237	11.1895	69.6549
	720	117.4	1.81842	99.9068	70.9422	11.1963	69.5852
	721	117.4	2.01163	99.9634	70.8559	11.2018	69.5156
	722	117.5	2.01163	100.065	70.8598	11.1634	69.4461
	723	117.467	2.02375	99.8769	70.8319	11.2139	69.3767
	724	117.4	1.96129	99.9716	70.7688	11.1369	69.3073
	725	117.333	1.9754	99.9104	70.6679	11.1369	69.238
	726	117.4	1.96129	100.033	70.616	11.1036	69.1687
	727	117.367	1.94822	99.8722	70.5691	11.1662	69.0996
	728	117.233	1.98718	99.975	70.494	11.1497	69.0305
	729	117.267	2.02375	99.9535	70.439	11.1725	68.9614
	730	117.2	1.9799	99.9217	70.4049	11.1796	68.8925
	731	117	1.84572	99.8817	70.3246	11.1583	68.8236
	732	117.033	1.89795	99.9867	70.2297	11.1018	68.7548
	733	117.033	1.96016	99.9967	70.193	11.0738	68.686
	734	117.067	2.06774	100.028	70.1491	11.0759	68.6173
	735	116.967	2.02375	99.8835	70.1034	11.1604	68.5487
	736	116.967	2.0548	99.9399	70.0447	11.1898	68.4802
	737	116.967	1.94308	99.9767	70.0159	11.168	68.4117
	738	116.967	1.83545	99.94	69.973	11.1457	68.3433
	739	116.933	1.77826	99.9217	69.8862	11.1257	68.2749
	740	116.9	1.88326	99.97	69.8226	11.0882	68.2066
	741	116.867	2.02704	99.9267	69.7407	11.0814	68.1384
	742	116.633	1.9362	99.8515	69.6248	11.1609	68.0703
	743	116.533	1.96016	99.9263	69.5632	11.1833	68.0022
	744	116.5	1.96469	99.9281	69.5087	11.1747	67.9342
	745	116.533	1.92238	100.017	69.45	11.1371	67.8663
	746	116.767	1.8625	100.044	69.4687	11.0918	67.7984
	747	116.8	1.90263	99.95	69.4333	11.0713	67.7306
	748	116.667	2.06774	99.9184	69.3533	11.0444	67.6629
	749	116.567	2.04993	99.8633	69.2249	11.0791	67.5952
	750	116.267	1.83545	99.8679	69.1352	11.1119	67.5276
	751	116.267	1.83545	100.005	69.0903	11.0569	67.4601
	752	116.267	1.73269	99.9782	69.0324	11.0543	67.3927
	753	116.333	1.77826	99.9682	68.9962	11.0575	67.3253
	754	116.4	1.80555	100.002	68.9835	11.0184	67.2579
	755	116.233	1.89795	99.8665	68.9067	11.026	67.1907
	756	116.1	2.00666	99.9282	68.8059	10.9778	67.1235
	757	116.033	1.94822	99.9616	68.7328	10.9632	67.0564
	758	115.933	1.94822	99.9331	68.6698	10.9865	66.9893
	759	116	1.71464	100.002	68.6219	10.9875	66.9223
	760	116	1.65126	99.9748	68.6052	11.0148	66.8554
	761	115.9	1.60831	99.965	68.506	11.1013	66.7885
	762	115.8	1.65731	99.9513	68.4472	11.089	66.7218
	763	115.633	1.79691	99.8532	68.3291	11.1556	66.655
	764	115.633	1.88739	99.9821	68.3149	11.1038	66.5884
	765	115.733	1.88739	100.007	68.2535	11.0564	66.5218
	766	115.633	1.80616	99.9246	68.2185	11.0668	66.4553
	767	115.567	1.73077	99.9479	68.1438	11.0544	66.3888
	768	115.433	1.67796	99.8904	68.0557	11.0905	66.3224
	769	115.3	1.63299	99.9356	67.9825	11.1032	66.2561
	770	115.3	1.72047	99.9844	67.9373	11.1054	66.1898
	771	115.267	1.80616	99.951	67.9057	11.1067	66.1236
	772	115.333	1.84451	99.9767	67.8646	11.0726	66.0575
	773	115.267	1.88739	99.921	67.8063	11.0619	65.9915
	774	115.2	1.75689	99.9623	67.7592	11.0016	65.9255
	775	115.2	1.87083	100.001	67.7156	10.9181	65.8596
	776	115.167	1.83545	99.9446	67.6321	10.8873	65.7937
	777	115.233	2.0155	100.021	67.5719	10.8766	65.7279
	778	115.233	2.04993	99.8363	67.5075	10.9784	65.6622
	779	115.033	2.04179	99.9355	67.4381	10.999	65.5965
	780	114.967	2.00056	99.8721	67.3781	11.0211	65.5309
	781	114.767	1.88031	99.8854	67.2715	11.0172	65.4654
	782	114.833	1.90671	100.094	67.2507	10.9182	65.3999
	783	114.933	2.09497	99.96	67.2303	10.9005	65.3345
	784	114.967	2.1853	100.03	67.1748	10.8572	65.2692
	785	114.833	2.15149	99.8604	67.1265	10.9116	65.2039
	786	114.6	2.09284	99.901	67.0034	10.9626	65.1387
	787	114.6	2.04613	99.952	66.9612	10.9974	65.0736
	788	114.6	1.92007	99.941	66.9295	11.0114	65.0085
	789	114.7	1.81842	100.123	66.9438	10.9064	64.9435
	790	114.8	1.82392	99.9478	66.91	10.9208	64.8786
	791	114.8	1.80555	99.9545	66.8529	10.9125	64.8137
	792	114.867	1.94822	99.9291	66.7859	10.927	64.7489
	793	114.533	2.01715	99.7781	66.6448	11.0313	64.6841
	794	114.467	2.00721	99.9933	66.6052	11.0035	64.6194
	795	114.433	2.01715	99.9243	66.5603	11.0009	64.5548
	796	114.4	1.89912	99.9743	66.4868	10.9859	64.4903
	797	114.533	1.82635	100.003	66.4656	10.9783	64.4258
	798	114.6	1.76635	100.006	66.4592	10.9489	64.3613
	799	114.533	1.74611	99.8966	66.3728	10.9818	64.297
	800	114.333	1.9362	99.8753	66.3059	10.9951	64.2327
	801	114.1	1.93046	99.8752	66.2006	10.9721	64.1684
	802	114	1.93046	99.9742	66.1129	10.9482	64.1043
	803	113.967	1.88031	99.9517	66.0607	10.9709	64.0402
	804	114.2	1.76824	100.062	66.0737	10.9219	63.9761
	805	114.233	1.77451	99.9443	66.0372	10.93	63.9121
	806	114.233	1.77451	99.9533	65.9929	10.8977	63.8482
	807	114.1	1.79072	99.8153	65.9037	10.8913	63.7844
	808	113.867	1.83545	100.165	65.7569	10.8522	63.7206
	809	113.9	1.89912	99.9284	65.8615	10.9543	63.6569
	810	113.867	1.89268	99.9417	65.7977	10.9713	63.5932
	811	113.9	1.88326	99.9741	65.758	10.9714	63.5296
	812	113.9	1.88326	99.99	65.7358	10.9542	63.4661
	813	113.933	1.88739	99.9408	65.6897	10.9551	63.4026
	814	113.667	1.83727	99.8456	65.5994	10.9869	63.3392
	815	113.633	1.88739	99.9567	65.5258	10.9331	63.2759
	816	113.567	1.89268	99.9474	65.4548	10.9125	63.2126
	817	113.533	1.9362	99.9708	65.3988	10.9044	63.1494
	818	113.5	2.01163	99.9282	65.3447	10.925	63.0863
	819	113.633	1.96864	100.03	65.3106	10.9011	63.0232
	820	113.433	2.00056	99.8395	65.25	10.985	62.9601
	821	113.2	1.95107	99.99	65.0333	11.1707	62.8972
	822	113.2	1.93046	99.96	65.0052	11.1577	62.8343
	823	113.3	1.92007	99.9895	64.9664	11.0998	62.7715
	824	113.3	1.88326	99.9961	64.9278	11.0431	62.7087
	825	113.3	2.01163	100.003	64.8795	11.0102	62.646
	826	113.333	2.04993	99.974	64.8427	11.0113	62.5833
	827	113.267	2.00056	99.9346	64.7916	11.0349	62.5207
	828	113.167	1.91891	99.9006	64.7487	11.0391	62.4582
	829	113	1.96469	99.9933	64.6741	10.988	62.3958
	830	113.067	1.92585	100.019	64.6604	10.953	62.3334
	831	113.067	1.89268	99.9506	64.6147	10.9517	62.271
	832	113.133	1.88031	100.036	64.5908	10.9056	62.2088
	833	113.133	1.96016	99.9574	64.5569	10.9111	62.1466
	834	113.067	1.91543	99.9147	64.4942	10.9266	62.0844
	835	112.6	2.49132	99.578	64.4228	10.942	62.0223
	836	112.767	2.04993	100.004	64.1141	10.7037	61.9603
	837	112.733	1.98718	99.9679	64.0866	10.7546	61.8984
	838	112.767	2.02375	99.9906	64.0681	10.7764	61.8364
	839	112.9	1.92527	100.049	64.0738	10.7556	61.7746
	840	113.367	2.1746	100.092	63.9938	10.852	61.7128
	841	112.8	1.95107	99.9839	64.1201	10.9413	61.6511
	842	112.667	1.92585	99.9311	64.0763	10.9661	61.5895
	843	112.4	1.81842	99.8605	64.0312	10.9675	61.5279
	844	112.3	1.73781	99.9638	63.9151	10.9229	61.4664
	845	112.233	1.77451	99.9838	63.8721	10.9228	61.4049
	846	112.367	1.75563	100.03	63.872	10.8917	61.3435
	847	112.3	1.68721	99.9509	63.8198	10.9179	61.2821
	848	112.3	1.63911	99.9542	63.7748	10.9487	61.2209
	849	112.233	1.71529	99.967	63.7458	10.9569	61.1596
	850	112.2	1.72047	99.9404	63.7049	10.9553	61.0985
	851	112.233	1.72498	99.98	63.6598	10.9248	61.0374
	852	112.167	1.7632	99.9175	63.5932	10.9381	60.9763
	853	111.433	1.90146	99.3387	63.2383	11.3496	60.9154
	854	112.167	1.7632	99.9475	63.1795	11.3675	60.8544
	855	112.267	1.73077	100.003	63.1608	11.3559	60.7936
	856	111.967	1.67796	99.925	63.0416	11.4795	60.7328
	857	111.733	1.73077	99.9301	62.9684	11.4579	60.6721
	858	111.6	1.76824	99.9767	62.9161	11.4194	60.6114
	859	111.533	1.81169	99.9701	62.8619	11.4112	60.5508
	860	111.467	1.85532	99.9467	62.8244	11.4151	60.4902
	861	111.533	1.94308	100.003	62.7563	11.4266	60.4297
	862	111.7	1.9799	100	62.7772	11.4393	60.3693
	863	111.733	2.0548	99.9401	62.7392	11.4397	60.309
	864	111.767	2.0854	99.98	62.6942	11.4068	60.2486
	865	111.567	1.91891	99.8635	62.6433	11.4049	60.1884
	866	111.433	1.83727	99.9136	62.518	11.3841	60.1282
	867	111.367	1.79691	99.9601	62.462	11.3756	60.0681
	868	111.4	1.79629	99.9601	62.4178	11.3749	60.008
	869	111.7	1.88326	100.047	62.3737	11.3752	59.948
	870	111.533	2.00721	99.9004	62.3612	11.4454	59.888
	871	111.5	1.93046	99.9167	62.3176	11.4492	59.8282
	872	111.3	2.04613	99.8234	62.2296	11.4496	59.7683
	873	111.167	2.12341	100.01	62.1235	11.3703	59.7086
	874	111.067	2.12341	99.94	62.0938	11.3813	59.6489
	875	111.167	2.12498	100.1	62.1052	11.2747	59.5892
	876	111.3	2.11187	100.01	62.0824	11.2338	59.5296
	877	111.5	2.27596	100.01	62.0453	11.2094	59.4701
	878	111.5	2.19697	99.9207	62.0012	11.2339	59.4106
	879	111.567	2.40878	99.4722	61.8691	11.3517	59.3512
	880	111	1.92007	100.083	61.602	11.2683	59.2919
	881	110.867	1.96016	99.95	61.6339	11.3585	59.2326
	882	110.733	1.75942	99.91	61.6232	11.3706	59.1733
	883	111	1.88326	100.166	61.6275	11.2344	59.1142
	884	111.1	1.86726	99.9603	61.6013	11.2386	59.0551
	885	111.067	1.86964	99.9141	61.5302	11.2741	58.996
	886	111.033	1.9362	99.9038	61.4816	11.294	58.937
	887	110.9	1.90263	99.9004	61.4052	11.2943	58.8781
	888	110.867	1.97034	99.9236	61.3278	11.3006	58.8192
	889	110.767	1.89091	99.8469	61.266	11.3147	58.7604
	890	110.6	1.74547	99.9202	61.1528	11.3021	58.7016
	891	110.7	1.80555	100.087	61.1438	11.2424	58.6429
	892	110.833	1.68193	99.9073	61.0983	11.2938	58.5843
	893	110.533	1.59234	99.6615	60.925	11.4905	58.5257
	894	110.833	1.61314	99.3433	60.6052	11.8771	58.4671
	895	110.8	1.76635	99.9033	60.5744	11.8505	58.4087
	896	110.5	1.79072	99.7605	60.4183	11.8739	58.3503
	897	110.1	1.68721	99.8764	60.3078	11.8555	58.2919
	898	110.233	1.75942	100.1	60.2814	11.7561	58.2336
	899	110.3	1.74547	100.01	60.2525	11.7647	58.1754
	900	110.6	1.65126	100.087	60.2716	11.7588	58.1172
	901	110.567	1.67597	99.7973	60.2205	11.8518	58.0591
	902	110.633	1.77826	100.007	60.1743	11.7917	58.001
	903	110.633	1.82087	99.94	60.1354	11.7639	57.943
	904	110.2	1.65731	99.7201	59.993	11.8287	57.8851
	905	109.933	1.56276	99.8695	59.8643	11.8306	57.8272
	906	110	1.60831	100.004	59.8273	11.7761	57.7694
	907	110.033	1.62138	99.9833	59.7863	11.7463	57.7116
	908	110.333	1.7442	100.117	59.7782	11.6845	57.6539
	909	110.3	1.80555	99.8636	59.7543	11.7456	57.5962
	910	110.5	1.65126	98.8734	59.6862	11.7204	57.5387
	911	109.933	1.80062	100.18	58.8051	11.1849	57.4811
	912	109.7	1.76824	99.9728	58.8394	11.2806	57.4236
	913	109.567	1.8625	99.9597	58.8275	11.3065	57.3662
	914	109.467	1.94308	99.9528	58.773	11.3256	57.3088
	915	109.667	1.92931	100.172	58.8252	11.229	57.2515
	916	109.767	1.97709	99.9266	58.7912	11.2639	57.1943
	917	109.9	1.92007	99.9767	58.7475	11.2622	57.1371
	918	109.8	1.99499	99.8567	58.6913	11.3053	57.0799
	919	109.567	1.83545	99.8327	58.5561	11.3725	57.0229
	920	109.433	1.80616	99.9193	58.5171	11.4001	56.9659
	921	109.233	1.96864	99.9096	58.4688	11.3939	56.9089
	922	109.1	2.06074	99.9363	58.3933	11.3647	56.852
	923	109.433	2.05318	100.088	58.3876	11.2793	56.7951
	924	109.4	2.06074	99.9633	58.3638	11.2653	56.7383
	925	109.367	1.96695	99.8998	58.2921	11.2711	56.6816
	926	109.333	1.8732	99.9597	58.2187	11.2772	56.6249
	927	109.2	1.80555	99.8993	58.172	11.3286	56.5683
	928	109.233	1.85712	99.9364	58.1299	11.3223	56.5117
	929	109.033	2.07257	99.8961	58.0596	11.3228	56.4552
	930	108.967	2.10608	99.9596	57.9956	11.3018	56.3987
	931	108.967	2.10608	99.9696	57.9546	11.3014	56.3424
	932	108.933	2.05318	99.9567	57.9322	11.2831	56.286
	933	108.867	1.86964	99.9326	57.8577	11.2937	56.2297
	934	109.133	1.99388	100.087	57.8438	11.255	56.1735
	935	109.167	1.94822	99.9028	57.8333	11.299	56.1173
	936	109.067	2.00721	99.8628	57.7617	11.3012	56.0612
	937	108.933	2.1914	99.9397	57.676	11.2634	56.0051
	938	108.833	2.1914	99.9397	57.6218	11.2523	55.9491
	939	108.6	2.14009	99.7982	57.517	11.3132	55.8932
	940	108.467	2.04993	100.003	57.4505	11.2978	55.8373
	941	108.5	1.81842	99.9761	57.4386	11.3207	55.7815
	942	108.467	1.88031	99.9115	57.3829	11.3612	55.7257
	943	108.667	1.91543	100.083	57.4138	11.2743	55.67
	944	108.7	1.98158	99.96	57.3654	11.2376	55.6143
	945	108.533	1.9754	99.8762	57.3047	11.2202	55.5587
	946	108.433	1.96016	99.9933	57.223	11.1677	55.5031
	947	108.5	2.07043	99.9796	57.184	11.1649	55.4476
	948	108.2	1.9799	99.8002	57.0922	11.257	55.3922
	949	108.367	2.0854	100.127	57.1228	11.1441	55.3368
	950	108.467	2.03361	99.96	57.084	11.1173	55.2814
	951	108.367	2.03361	99.9496	57.0248	11.1078	55.2261
	952	108.333	2.01384	99.9392	56.9644	11.1152	55.1709
	953	108.367	2.04179	100.006	56.9304	11.1183	55.1157
	954	108.5	2.14631	100.01	56.944	11.0948	55.0606
	955	108.267	2.10608	99.7975	56.8338	11.1751	55.0056
	956	108.167	2.07579	99.9533	56.7993	11.1508	54.9506
	957	108.1	2.11818	99.938	56.773	11.0802	54.8956
	958	108.033	2.16384	99.9933	56.6721	11.0105	54.8407
	959	108	2.21058	99.9462	56.6339	11.0107	54.7859
	960	107.967	2.33286	99.9524	56.5725	11.0212	54.7311
	961	107.767	2.20958	99.8398	56.4837	11.1146	54.6764
	962	107.8	2.11187	100.034	56.4906	11.0976	54.6217
	963	107.967	2.1853	100.007	56.4838	11.0653	54.5671
	964	107.933	2.1914	99.9667	56.4475	11.0406	54.5125
	965	108.333	2.585	99.5511	56.3549	11.0821	54.458
	966	107.467	2.02375	99.9902	56.0796	11.0312	54.4035
	967	107.367	2.15613	100.097	56.1263	11.0406	54.3491
	968	107.5	1.95107	100.026	56.1536	11.0826	54.2948
	969	107.633	1.9754	100.154	56.2311	11.0048	54.2405
	970	107.8	2.06074	99.9661	56.1969	11.0043	54.1862
	971	107.767	2.10132	100	56.1732	10.986	54.132
	972	107.767	2.10766	99.9118	56.1141	11.0204	54.0779
	973	107.533	1.9754	99.8165	56.0201	11.1098	54.0238
	974	107.233	2.07257	99.9125	55.9867	11.1144	53.9698
	975	107.167	2.0854	99.9625	55.9163	11.0875	53.9158
	976	107.333	2.09974	100.095	55.9155	11.0339	53.8619
	977	107.4	1.99499	99.9493	55.9037	11.0548	53.8081
	978	107.4	2.05426	100	55.8694	11.0288	53.7543
	979	107.467	2.10132	100.003	55.8357	11.0305	53.7005
	980	107.3	2.28619	99.8581	55.7978	11.0771	53.6468
	981	107.133	2.53158	99.4055	55.2846	11.679	53.5932
	982	106.6	2.19241	100.329	55.7141	11.7143	53.5396
	983	106.667	2.09815	100.129	55.7697	11.6486	53.486
	984	106.7	2.04613	100.013	55.7751	11.6	53.4325
	985	106.567	2.24549	99.9913	55.7338	11.5426	53.3791
	986	106.5	2.24648	100.003	55.6868	11.5087	53.3257
	987	106.533	2.24846	100	55.6678	11.4962	53.2724
	988	106.667	2.17	100.061	55.6589	11.4638	53.2191
	989	106.733	1.96864	99.99	55.6575	11.4668	53.1659
	990	106.7	1.84932	99.9189	55.6177	11.4657	53.1127
	991	106.567	1.84451	99.9321	55.5525	11.4466	53.0596
	992	106.433	1.88739	99.9188	55.4956	11.4323	53.0066
	993	106.333	2.01715	99.9588	55.43	11.4098	52.9536
	994	106.233	2.01715	99.9888	55.3902	11.4074	52.9006
	995	106.367	2.0548	100.065	55.3939	11.3833	52.8477
	996	106.35	2.55	100.01	63.4212	1.02563	52.7949
	997	106.35	2.45	99.99	63.3957	1.01253	52.7421
	998	106.3	2.4	99.97	63.3579	1.03095	52.6893
	999	106.25	2.35	99.94	63.3075	1.04913	52.6366
	1000	107.45	3.05	104.8	63.2378	1.04164	52.584

## Sheet: Figure 1c
Figure 1c	1st cycle - charge		1st cycle - discharge		100th cycle - charge		100th cycle - discharge		200th cycle - charge		200th cycle - discharge		400th cycle - charge		400th cycle - discharge		800th cycle - charge		800th cycle - discharge
	Cumulative capacity, mAh g^-1	Voltage V	Cumulative capacity, mAh g^-1	Voltage V	Cumulative capacity, mAh g^-1	Voltage V	Cumulative capacity, mAh g^-1	Voltage V	Cumulative capacity, mAh g^-1	Voltage V	Cumulative capacity, mAh g^-1	Voltage V	Cumulative capacity, mAh g^-1	Voltage V	Cumulative capacity, mAh g^-1	Voltage V	Cumulative capacity, mAh g^-1	Voltage V	Cumulative capacity, mAh g^-1	Voltage V
	0.1	2.0117	178.9	4.1428	63.9	2.1208	204.9	4.1208	80.6	2.1239	218.6	4.1161	114.4	2.1264	246.3	4.1099	176	2.1642	291	4.0994
	0.1	2.0244	178.8	4.1326	63.9	2.2498	204.7	4.1106	80.6	2.279	218.5	4.1059	114.4	2.2284	246.3	4.0991	176	2.3338	291	4.073
	0.1	2.0384	178.4	4.1245	63.9	2.3056	204.3	4.1003	80.6	2.3589	218.2	4.0957	114.4	2.2687	246.1	4.0885	176	2.3853	291	4.0566
	0.1	2.0523	178.1	4.1199	63.9	2.3546	203.8	4.0901	80.6	2.4309	217.7	4.0854	114.4	2.3366	245.8	4.0783	176	2.4302	290.9	4.0461
	0.1	2.065	177.8	4.1158	63.9	2.3903	202.9	4.0799	80.7	2.4771	216.9	4.0752	114.4	2.3751	245.3	4.0681	176	2.4696	290.7	4.0358
	0.1	2.0774	177.5	4.1121	63.9	2.4309	202	4.0696	80.7	2.5161	216.1	4.065	114.4	2.4011	244.6	4.0578	176.1	2.504	290.5	4.0256
	0.1	2.0883	177.2	4.1087	64	2.4681	200.9	4.0594	80.7	2.5825	215.1	4.0547	114.5	2.4671	243.8	4.0476	176.1	2.5344	290.2	4.0154
	0.1	2.106	176.9	4.1056	64	2.5022	199.8	4.0492	80.7	2.6389	214.1	4.0445	114.5	2.5332	242.9	4.0374	176.1	2.5698	289.8	4.0051
	0.1	2.119	176.6	4.1025	64	2.5273	198.7	4.0389	80.7	2.6876	212.9	4.0343	114.5	2.5738	242	4.0272	176.1	2.628	289.3	3.9949
	0.1	2.1332	176.2	4.0994	64	2.5567	197.5	4.0287	80.7	2.7068	211.8	4.0241	114.5	2.5933	241	4.0169	176.1	2.6749	288.7	3.9847
	0.1	2.1438	175.9	4.0966	64	2.5837	196.3	4.0185	80.8	2.7195	210.7	4.0138	114.5	2.6234	240	4.0067	176.1	2.6987	288.1	3.9745
	0.1	2.1571	175.6	4.0938	64	2.6519	195.1	4.0082	80.8	2.7381	209.5	4.0036	114.5	2.6398	238.9	3.9965	176.1	2.7121	287.5	3.9642
	0.1	2.1698	175.3	4.0907	64	2.7052	193.8	3.998	80.8	2.7489	208.3	3.9934	114.5	2.6522	237.8	3.9862	176.1	2.7251	286.8	3.954
	0.2	2.1847	175	4.0876	64	2.7477	192.6	3.9878	80.8	2.7626	207.1	3.9831	114.5	2.6659	236.8	3.976	176.2	2.7421	286.1	3.9438
	0.2	2.1965	174.7	4.0851	64.1	2.783	191.4	3.9776	80.8	2.7768	205.9	3.9729	114.5	2.6786	235.7	3.9658	176.2	2.753	285.3	3.9335
	0.2	2.2092	174.4	4.0823	64.1	2.8054	190.2	3.9673	80.8	2.792	204.8	3.9627	114.5	2.6888	234.6	3.9555	176.2	2.7697	284.5	3.9233
	0.2	2.2228	174	4.0796	64.1	2.8243	188.9	3.9571	80.8	2.8051	203.6	3.9524	114.6	2.7018	233.6	3.9453	176.2	2.7846	283.7	3.9131
	0.2	2.2356	173.7	4.0768	64.1	2.8401	187.7	3.9469	80.8	2.8206	202.4	3.9422	114.6	2.717	232.5	3.9351	176.2	2.7998	283	3.9028
	0.2	2.2492	173.4	4.0743	64.1	2.8547	186.5	3.9366	80.9	2.8358	201.3	3.932	114.6	2.73	231.5	3.9249	176.2	2.8141	282.1	3.8926
	0.2	2.2616	173.1	4.0715	64.1	2.8689	185.3	3.9264	80.9	2.85	200.2	3.9218	114.6	2.7443	230.4	3.9146	176.2	2.8308	281.3	3.8824
	0.2	2.2762	172.8	4.0687	64.1	2.885	184.1	3.9162	80.9	2.8649	199	3.9115	114.6	2.7576	229.4	3.9044	176.2	2.8432	280.4	3.8721
	0.2	2.2864	172.5	4.0659	64.1	2.9018	183	3.9059	80.9	2.8779	198	3.9013	114.6	2.7691	228.4	3.8942	176.3	2.8571	279.5	3.8619
	0.2	2.2972	172.2	4.0634	64.2	2.9133	181.8	3.8957	80.9	2.8928	196.9	3.8911	114.6	2.7865	227.4	3.8839	176.3	2.8689	278.6	3.8517
	0.2	2.31	171.8	4.0609	64.2	2.9244	180.7	3.8855	80.9	2.903	195.8	3.8808	114.6	2.7989	226.3	3.8737	176.3	2.8829	277.6	3.8415
	0.2	2.3245	171.5	4.0582	64.2	2.9362	179.6	3.8752	81	2.9139	194.7	3.8706	114.7	2.8103	225.2	3.8635	176.3	2.8971	276.5	3.8312
	0.2	2.3357	171.2	4.0557	64.2	2.9464	178.5	3.865	81	2.9253	193.6	3.8604	114.7	2.8209	224.1	3.8532	176.3	2.9105	275.5	3.821
	0.2	2.3515	170.9	4.0532	64.2	2.9579	177.3	3.8548	81	2.9396	192.4	3.8501	114.7	2.833	222.9	3.843	176.3	2.9222	274.4	3.8108
	0.2	2.3633	170.6	4.0504	64.2	2.9691	176.1	3.8446	81	2.9532	191.2	3.8399	114.7	2.8475	221.6	3.8328	176.3	2.9325	273.2	3.8005
	0.2	2.3751	170.3	4.0476	64.2	2.9821	174.8	3.8343	81	2.9669	189.9	3.8297	114.7	2.8581	220.4	3.8225	176.4	2.943	272	3.7903
	0.2	2.3868	170	4.0451	64.3	2.9932	173.5	3.8241	81	2.9805	188.6	3.8194	114.7	2.8699	219	3.8123	176.4	2.9548	270.8	3.7801
	0.2	2.3971	169.6	4.043	64.3	3.0035	172.2	3.8139	81.1	2.9917	187.2	3.8092	114.7	2.8804	217.7	3.8021	176.4	2.966	269.5	3.7698
	0.2	2.4107	169.3	4.0402	64.3	3.0156	170.8	3.8036	81.1	3.0029	185.8	3.799	114.7	2.8912	216.2	3.7919	176.4	2.9771	268.2	3.7596
	0.3	2.4231	169	4.0377	64.3	3.028	169.4	3.7934	81.1	3.0131	184.3	3.7888	114.8	2.9043	214.8	3.7816	176.4	2.9883	266.9	3.7494
	0.3	2.4346	168.7	4.0352	64.3	3.0401	167.9	3.7832	81.1	3.0258	182.9	3.7785	114.8	2.9167	213.3	3.7714	176.4	2.9988	265.6	3.7391
	0.3	2.4448	168.4	4.0327	64.4	3.0518	166.4	3.7729	81.2	3.037	181.3	3.7683	114.8	2.9288	211.8	3.7612	176.5	3.0128	264.2	3.7289
	0.3	2.4557	168.1	4.0303	64.4	3.063	164.8	3.7627	81.2	3.0481	179.8	3.7581	114.8	2.9415	210.3	3.7509	176.5	3.0249	262.8	3.7187
	0.3	2.4662	167.8	4.0278	64.4	3.0745	163.2	3.7531	81.2	3.0596	178.2	3.7481	114.8	2.9548	208.7	3.7407	176.5	3.0391	261.4	3.7085
	0.3	2.4771	167.4	4.0253	64.5	3.0859	161.7	3.7435	81.3	3.0714	176.6	3.7382	114.9	2.9656	207.2	3.7308	176.5	3.0506	260	3.6982
	0.3	2.4901	167.1	4.0228	64.5	3.0971	160.1	3.7339	81.3	3.0828	175.1	3.7289	114.9	2.9787	205.6	3.7209	176.5	3.0608	258.5	3.688
	0.3	2.5006	166.8	4.0203	64.6	3.1083	158.5	3.7246	81.4	3.0937	173.5	3.7193	114.9	2.9889	204	3.7112	176.6	3.0726	257	3.6778
	0.3	2.5109	166.5	4.0179	64.6	3.1185	157	3.7156	81.4	3.1042	171.9	3.7103	114.9	3.0019	202.5	3.7019	176.6	3.0853	255.5	3.6675
	0.3	2.5217	166.2	4.0154	64.7	3.13	155.4	3.7069	81.5	3.1151	170.4	3.7013	114.9	3.0131	200.9	3.6926	176.6	3.0959	254	3.6573
	0.3	2.5335	165.9	4.0132	64.7	3.1405	153.8	3.6979	81.5	3.1266	168.8	3.6926	115	3.0246	199.3	3.6837	176.6	3.1064	252.4	3.6477
	0.3	2.545	165.6	4.0107	64.8	3.1507	152.3	3.6899	81.6	3.1371	167.2	3.6846	115	3.0357	197.8	3.6747	176.7	3.1182	250.8	3.6378
	0.3	2.5558	165.2	4.0079	64.8	3.1616	150.7	3.6821	81.6	3.1473	165.7	3.6762	115	3.0472	196.2	3.6663	176.7	3.1303	249.3	3.6282
	0.4	2.5667	164.9	4.0058	64.9	3.1718	149.1	3.674	81.7	3.1585	164.1	3.6682	115.1	3.0583	194.6	3.6576	176.8	3.1414	247.7	3.6195
	0.4	2.5769	164.6	4.0036	65	3.182	147.6	3.6669	81.8	3.1687	162.5	3.6607	115.1	3.0686	193.1	3.6499	176.8	3.152	246.1	3.6105
	0.4	2.5877	164.3	4.0011	65	3.1926	146	3.6592	81.9	3.1793	161	3.6533	115.1	3.0791	191.5	3.6421	176.9	3.1641	244.6	3.6018
	0.4	2.5983	164	3.9986	65.1	3.2031	144.4	3.6523	81.9	3.1898	159.4	3.6461	115.2	3.0893	189.9	3.6347	176.9	3.1752	243	3.5934
	0.4	2.6088	163.7	3.9962	65.2	3.2134	142.9	3.6458	82	3.2003	157.8	3.639	115.2	3.0999	188.4	3.6275	176.9	3.1855	241.4	3.5857
	0.5	2.6194	163.4	3.994	65.3	3.2239	141.3	3.639	82.1	3.2112	156.3	3.6328	115.2	3.1107	186.8	3.6207	177	3.1969	239.8	3.5779
	0.5	2.6302	163	3.9918	65.4	3.2344	139.7	3.6331	82.2	3.2217	154.7	3.6266	115.3	3.1219	185.2	3.6136	177.1	3.2087	238.3	3.5702
	0.5	2.6404	162.7	3.989	65.5	3.2447	138.2	3.6272	82.3	3.2323	153.1	3.6204	115.4	3.1324	183.7	3.6074	177.1	3.2189	236.7	3.5631
	0.5	2.651	162.4	3.9869	65.6	3.2549	136.6	3.6213	82.4	3.2428	151.6	3.6142	115.4	3.1433	182.1	3.6012	177.2	3.2301	235.1	3.5556
	0.6	2.6615	162.1	3.9847	65.7	3.2654	135	3.6158	82.5	3.2537	150	3.6086	115.5	3.1535	180.5	3.595	177.3	3.2413	233.6	3.5485
	0.6	2.6718	161.8	3.9822	65.8	3.276	133.5	3.6105	82.6	3.2639	148.4	3.6034	115.5	3.1638	178.9	3.5891	177.3	3.2521	232	3.5417
	0.6	2.682	161.5	3.98	65.9	3.2862	131.9	3.6052	82.7	3.2744	146.9	3.5978	115.6	3.174	177.4	3.5832	177.4	3.263	230.4	3.5345
	0.7	2.6922	161.2	3.9776	66.1	3.2964	130.3	3.6003	82.8	3.285	145.3	3.5925	115.7	3.1842	175.8	3.5776	177.5	3.2735	228.9	3.5277
	0.7	2.7024	160.8	3.9754	66.2	3.3067	128.8	3.595	83	3.2955	143.7	3.5875	115.7	3.1948	174.2	3.572	177.6	3.284	227.3	3.5209
	0.7	2.7127	160.5	3.9732	66.4	3.3172	127.2	3.5903	83.1	3.3057	142.1	3.5826	115.8	3.205	172.7	3.5668	177.7	3.2946	225.7	3.5138
	0.8	2.7229	160.2	3.9707	66.5	3.3281	125.6	3.5857	83.3	3.3163	140.6	3.5773	115.9	3.2152	171.1	3.5612	177.8	3.3051	224.2	3.5066
	0.8	2.7338	159.9	3.9683	66.7	3.3383	124	3.581	83.4	3.3268	139	3.5724	116	3.2258	169.5	3.5556	177.9	3.316	222.6	3.4995
	0.9	2.7446	159.6	3.9661	66.8	3.3485	122.5	3.5761	83.6	3.3371	137.4	3.5677	116.1	3.2363	168	3.5503	178	3.3265	221	3.4918
	0.9	2.7548	159.3	3.9639	67	3.3588	120.9	3.5714	83.7	3.3473	135.9	3.5627	116.2	3.2465	166.4	3.5451	178.1	3.3371	219.5	3.4843
	0.9	2.7654	158.9	3.9617	67.2	3.369	119.3	3.5668	83.9	3.3575	134.3	3.5578	116.3	3.2568	164.8	3.5395	178.2	3.3476	217.9	3.4763
	1	2.7756	158.6	3.9593	67.4	3.3792	117.8	3.5621	84.1	3.3677	132.7	3.5525	116.4	3.2673	163.3	3.5336	178.3	3.3584	216.3	3.4676
	1	2.7858	158.3	3.9571	67.6	3.3894	116.2	3.5572	84.3	3.378	131.2	3.5476	116.5	3.2775	161.7	3.528	178.4	3.3687	214.7	3.4586
	1.1	2.7961	158	3.9549	67.9	3.3997	114.6	3.5522	84.5	3.3882	129.6	3.5423	116.6	3.2878	160.1	3.5218	178.6	3.3789	213.2	3.4487
	1.1	2.8063	157.7	3.9528	68.1	3.4099	113.1	3.5472	84.7	3.3984	128	3.5367	116.7	3.298	158.6	3.5156	178.7	3.3891	211.7	3.4384
	1.2	2.8165	157.4	3.9506	68.3	3.4201	111.5	3.542	85	3.409	126.5	3.5311	116.9	3.3085	157	3.5094	178.8	3.3997	210.3	3.4282
	1.2	2.8268	157.1	3.9481	68.6	3.4304	109.9	3.5364	85.2	3.4192	124.9	3.5255	117	3.3191	155.4	3.5026	179	3.4099	209	3.418
	1.2	2.837	156.7	3.9459	68.9	3.4406	108.4	3.5308	85.5	3.4294	123.3	3.5193	117.1	3.3296	153.9	3.4952	179.2	3.4204	207.7	3.4077
	1.3	2.8472	156.4	3.9438	69.2	3.4508	106.8	3.5249	85.7	3.4397	121.8	3.5128	117.3	3.3398	152.3	3.4874	179.3	3.431	206.4	3.3975
	1.3	2.8575	156.1	3.9416	69.5	3.4611	105.2	3.5187	86	3.4499	120.2	3.506	117.4	3.3501	150.7	3.479	179.5	3.4412	205	3.3873
	1.4	2.8677	155.8	3.9394	69.8	3.4713	103.7	3.5122	86.3	3.4601	118.6	3.4989	117.6	3.3603	149.2	3.4697	179.7	3.4515	203.7	3.377
	1.4	2.8779	155.5	3.9373	70.2	3.4815	102.1	3.5051	86.7	3.4704	117	3.4905	117.8	3.3705	147.6	3.4604	179.9	3.4617	202.3	3.3668
	1.5	2.8881	155.2	3.9351	70.6	3.4918	100.5	3.4976	87	3.4806	115.5	3.4825	118	3.3808	146.1	3.4502	180.1	3.4719	201.1	3.3566
	1.5	2.8984	154.9	3.9329	71	3.502	99	3.4893	87.4	3.4908	113.9	3.4735	118.2	3.391	144.6	3.44	180.4	3.4821	199.9	3.3464
	1.6	2.9086	154.5	3.9311	71.4	3.5122	97.4	3.4809	87.8	3.5011	112.3	3.4635	118.4	3.4012	143	3.4304	180.6	3.4924	198.8	3.3361
	1.6	2.9188	154.2	3.9286	72	3.5224	95.8	3.4716	88.2	3.5113	110.8	3.4533	118.6	3.4115	141.5	3.4223	180.9	3.5026	197.8	3.3259
	1.7	2.9291	153.9	3.9261	72.6	3.5327	94.3	3.4614	88.7	3.5215	109.3	3.444	118.8	3.4217	139.9	3.4142	181.1	3.5128	196.8	3.3157
	1.7	2.9393	153.6	3.9242	74.2	3.5423	92.7	3.4515	89.2	3.5317	107.7	3.4359	119.1	3.4319	138.3	3.4056	181.4	3.5231	195.9	3.3054
	1.8	2.9495	153.3	3.9221	75.8	3.546	91.1	3.4431	90.1	3.542	106.1	3.4285	119.3	3.4422	136.8	3.3963	181.7	3.5333	195.1	3.2952
	1.8	2.9598	153	3.9199	77.3	3.5494	89.6	3.4356	91.6	3.5482	104.5	3.4211	119.6	3.4524	135.3	3.386	182	3.5435	194.3	3.285
	1.9	2.97	152.7	3.9177	78.9	3.5531	88	3.4279	93.2	3.5516	103	3.4127	119.9	3.4626	133.9	3.3758	182.4	3.5538	193.6	3.2747
	1.9	2.9802	152.3	3.9156	80.5	3.5572	86.4	3.4201	94.8	3.5553	101.4	3.4037	120.2	3.4728	132.8	3.3656	182.8	3.564	192.9	3.2645
	2	2.9905	152	3.9137	82	3.5615	84.9	3.4111	96.3	3.5593	99.9	3.3935	120.5	3.4831	131.8	3.3553	183.2	3.5742	192.3	3.2543
	2.1	3.0007	151.7	3.9115	83.6	3.5665	83.3	3.4012	97.9	3.5637	98.6	3.3832	120.8	3.4933	130.9	3.3451	183.7	3.5844	191.7	3.244
	2.1	3.0109	151.4	3.9094	85.2	3.5717	81.9	3.391	99.5	3.5683	97.4	3.373	121.2	3.5035	130.1	3.3349	184.9	3.5947	191.2	3.2338
	2.2	3.0211	151.1	3.9069	86.8	3.5779	80.7	3.3808	101	3.573	96.4	3.3628	121.6	3.5138	129.4	3.3247	186.5	3.6006	190.7	3.2236
	2.3	3.0314	150.8	3.9047	88.3	3.5854	79.7	3.3705	102.6	3.5792	95.6	3.3526	122	3.524	128.8	3.3144	188	3.6052	190.2	3.2134
	2.4	3.0416	150.5	3.9028	89.9	3.5925	78.9	3.3603	104.2	3.586	94.9	3.3423	122.4	3.5342	128.2	3.3042	189.6	3.6102	189.8	3.2031
	2.5	3.0518	150.1	3.9007	91.5	3.6003	78.1	3.3501	105.7	3.5931	94.2	3.3321	123	3.5445	127.7	3.294	191.2	3.6155	189.3	3.1929
	2.6	3.0621	149.8	3.8985	93	3.608	77.4	3.3398	107.3	3.6012	93.7	3.3219	123.8	3.5547	127.3	3.2837	192.7	3.6217	188.9	3.1827
	2.7	3.0723	149.5	3.8963	94.6	3.6155	76.9	3.3296	108.9	3.6089	93.2	3.3116	125.4	3.5612	126.9	3.2735	194.3	3.6285	188.6	3.1724
	2.9	3.0825	149.2	3.8945	96.2	3.6229	76.4	3.3194	110.5	3.6167	92.7	3.3014	126.9	3.5649	126.5	3.2633	195.9	3.6362	188.2	3.1622
	3.1	3.0928	148.9	3.8923	97.7	3.6294	75.9	3.3092	112	3.6244	92.3	3.2912	128.5	3.5683	126.1	3.253	197.4	3.6449	187.9	3.152
	3.3	3.103	148.6	3.8901	99.3	3.6362	75.5	3.2989	113.6	3.6316	91.9	3.2809	130.1	3.5727	125.8	3.2428	199	3.6539	187.6	3.1417
	3.6	3.1132	148.3	3.888	100.9	3.6434	75.2	3.2887	115.2	3.6384	91.6	3.2707	131.6	3.577	125.5	3.2326	200.6	3.6632	187.2	3.1315
	3.9	3.1231	147.9	3.8855	102.4	3.6499	74.8	3.2785	116.7	3.6458	91.3	3.2605	133.2	3.582	125.1	3.2223	202.1	3.6725	186.9	3.1213
	4.2	3.1321	147.6	3.8833	104	3.6561	74.5	3.2682	118.3	3.6527	91	3.2502	134.8	3.5872	124.8	3.2121	203.7	3.6818	186.6	3.111
	4.5	3.1396	147.3	3.8811	105.6	3.6616	74.2	3.258	119.9	3.6595	90.7	3.24	136.3	3.5931	124.6	3.2019	205.3	3.6905	186.4	3.1008
	4.8	3.1476	147	3.879	107.1	3.6663	73.9	3.2478	121.4	3.666	90.4	3.2298	137.9	3.6006	124.3	3.1917	206.8	3.6995	186.1	3.0906
	5.1	3.1572	146.7	3.8768	108.7	3.6703	73.7	3.2375	123	3.6713	90.1	3.2196	139.5	3.608	124	3.1814	208.4	3.7085	185.8	3.0804
	5.4	3.1675	146.4	3.8749	110.3	3.674	73.4	3.2273	124.6	3.6759	89.9	3.2093	141.1	3.6164	123.8	3.1712	210	3.7168	185.6	3.0701
	5.6	3.1777	146.1	3.8728	111.8	3.6775	73.2	3.2171	126.2	3.6796	89.6	3.1991	142.6	3.6248	123.5	3.161	211.6	3.7252	185.3	3.0599
	5.9	3.1879	145.7	3.8706	113.4	3.6812	72.9	3.2068	127.7	3.6837	89.4	3.1889	144.2	3.6325	123.3	3.1507	213.1	3.732	185.1	3.0497
	6.1	3.1982	145.4	3.8684	115	3.6846	72.7	3.1963	129.3	3.6874	89.2	3.1786	145.8	3.6409	123	3.1402	214.7	3.7388	184.8	3.0394
	6.4	3.2084	145.1	3.8663	116.5	3.6877	72.5	3.1861	130.9	3.6908	88.9	3.1684	147.3	3.6483	122.8	3.13	216.3	3.7457	184.6	3.0292
	6.6	3.2186	144.8	3.8641	118.1	3.6911	72.3	3.1755	132.4	3.6945	88.7	3.1582	148.9	3.6558	122.6	3.1197	217.8	3.7519	184.4	3.019
	6.8	3.2289	144.5	3.8619	119.7	3.6948	72.1	3.1653	134	3.6979	88.5	3.1479	150.5	3.6632	122.4	3.1095	219.4	3.7584	184.1	3.0087
	7.1	3.2391	144.2	3.8597	121.2	3.6982	71.9	3.1551	135.6	3.7019	88.3	3.1377	152	3.6706	122.2	3.099	221	3.7655	183.9	2.9985
	7.4	3.2496	143.9	3.8576	122.8	3.7023	71.7	3.1448	137.1	3.706	88.1	3.1275	153.6	3.6778	121.9	3.0887	222.5	3.7723	183.7	2.9883
	7.7	3.2599	143.5	3.8554	124.4	3.7063	71.5	3.1343	138.7	3.71	87.9	3.1172	155.2	3.6846	121.7	3.0785	224.1	3.7791	183.5	2.9781
	7.9	3.2701	143.2	3.8532	125.9	3.7103	71.4	3.1241	140.3	3.7143	87.8	3.107	156.7	3.6902	121.5	3.0683	225.7	3.7866	183.3	2.9678
	8.3	3.2803	142.9	3.8511	127.5	3.7147	71.2	3.1138	141.8	3.7184	87.6	3.0968	158.3	3.6951	121.4	3.058	227.2	3.7943	183.1	2.9576
	8.6	3.2906	142.6	3.8489	129.1	3.719	71	3.1036	143.4	3.7233	87.4	3.0866	159.9	3.6995	121.2	3.0478	228.8	3.8021	182.9	2.9474
	8.9	3.2999	142.3	3.8467	130.6	3.7243	70.9	3.0931	145	3.7283	87.2	3.0763	161.4	3.7041	121	3.0376	230.4	3.8105	182.7	2.9371
	9.2	3.3085	142	3.8442	132.2	3.7289	70.7	3.0828	146.5	3.7333	87.1	3.0661	163	3.7081	120.8	3.0273	231.9	3.8188	182.5	2.9266
	9.5	3.3178	141.7	3.8421	133.8	3.7342	70.6	3.0726	148.1	3.7385	86.9	3.0556	164.6	3.7122	120.6	3.0171	233.5	3.8278	182.3	2.9164
	9.8	3.3262	141.3	3.8399	135.4	3.7398	70.4	3.0624	149.7	3.7447	86.7	3.0447	166.1	3.7165	120.5	3.0069	235.1	3.8368	182.1	2.9058
	10.1	3.3349	141	3.8377	136.9	3.746	70.3	3.0518	151.2	3.7506	86.6	3.0342	167.7	3.7209	120.3	2.9967	236.6	3.8467	182	2.8956
	10.5	3.3429	140.7	3.8356	138.5	3.7519	70.1	3.0416	152.8	3.7568	86.4	3.0239	169.3	3.7258	120.1	2.9864	238.2	3.8563	181.8	2.8854
	10.8	3.351	140.4	3.8334	140.1	3.7581	70	3.0311	154.4	3.7636	86.2	3.0137	170.8	3.7305	120	2.9762	239.7	3.8666	181.6	2.8751
	11.1	3.3594	140.1	3.8312	141.6	3.7652	69.8	3.0208	156	3.7705	86.1	3.0035	172.4	3.7354	119.8	2.966	241.3	3.8768	181.5	2.8649
	11.4	3.3668	139.8	3.8287	143.2	3.7723	69.7	3.0106	157.5	3.7776	86	2.9932	174	3.7407	119.7	2.9557	242.8	3.887	181.3	2.8547
	11.7	3.3749	139.5	3.8266	144.8	3.7795	69.6	3.0001	159.1	3.7857	85.8	2.9827	175.5	3.7466	119.5	2.9455	244.3	3.8973	181.2	2.8444
	12	3.382	139.1	3.8241	146.3	3.7875	69.4	2.9898	160.7	3.7934	85.7	2.9725	177.1	3.7522	119.4	2.935	245.7	3.9075	181	2.8342
	12.3	3.3891	138.8	3.8219	147.9	3.7956	69.3	2.9796	162.2	3.8015	85.5	2.9622	178.7	3.7581	119.2	2.9247	247.1	3.9177	180.9	2.824
	12.7	3.3966	138.5	3.8194	149.5	3.8039	69.2	2.9691	163.8	3.8105	85.4	2.952	180.2	3.7649	119.1	2.9145	248.5	3.928	180.7	2.8134
	13	3.4034	138.2	3.8173	151	3.8129	69.1	2.9588	165.4	3.8191	85.3	2.9415	181.8	3.7717	118.9	2.9043	249.8	3.9382	180.6	2.8032
	13.3	3.4099	137.9	3.8151	152.6	3.8222	68.9	2.9486	166.9	3.8287	85.1	2.9312	183.4	3.7785	118.8	2.8937	251.2	3.9487	180.4	2.793
	13.6	3.4167	137.6	3.8126	154.2	3.8318	68.8	2.9381	168.5	3.8384	85	2.9207	184.9	3.7863	118.7	2.8832	252.5	3.959	180.3	2.7824
	13.9	3.4229	137.3	3.8105	155.7	3.8418	68.7	2.9278	170.1	3.8483	84.9	2.9098	186.5	3.794	118.5	2.873	253.8	3.9692	180.2	2.7722
	14.2	3.4291	136.9	3.808	157.3	3.852	68.6	2.9173	171.6	3.8585	84.8	2.8993	188.1	3.8018	118.4	2.8627	255.1	3.9794	180.1	2.7617
	14.5	3.4353	136.6	3.8058	158.8	3.8622	68.5	2.9071	173.1	3.8687	84.6	2.8891	189.6	3.8105	118.3	2.8525	256.3	3.9896	179.9	2.7514
	14.9	3.4409	136.3	3.803	160.2	3.8725	68.4	2.8968	174.6	3.879	84.5	2.8785	191.2	3.8191	118.2	2.8423	257.5	3.9999	179.8	2.7412
	15.2	3.4465	136	3.8008	161.6	3.8827	68.3	2.8863	176	3.8892	84.4	2.8677	192.8	3.8284	118.1	2.832	258.7	4.0104	179.7	2.731
	15.5	3.4521	135.7	3.7984	163	3.8929	68.2	2.8761	177.4	3.8994	84.3	2.8575	194.3	3.8374	117.9	2.8215	259.9	4.0206	179.6	2.7204
	15.8	3.4577	135.4	3.7962	164.3	3.9031	68.1	2.8658	178.7	3.9097	84.2	2.8472	195.9	3.8473	117.8	2.8113	261.1	4.0309	179.5	2.7102
	16.1	3.4626	135.1	3.794	165.6	3.9134	68	2.8553	180	3.9199	84.1	2.837	197.5	3.8576	117.7	2.801	262.2	4.0411	179.4	2.6997
	16.4	3.4679	134.7	3.7915	167	3.9236	67.9	2.8451	181.3	3.9301	84	2.8265	199	3.8678	117.6	2.7908	263.3	4.0513	179.3	2.6888
	16.7	3.4725	134.4	3.7894	168.3	3.9338	67.8	2.8348	182.6	3.9404	83.9	2.8156	200.6	3.878	117.5	2.7806	264.4	4.0616	179.2	2.678
	17.1	3.4778	134.1	3.7869	169.6	3.9441	67.7	2.8243	183.8	3.9506	83.8	2.8051	202	3.8883	117.4	2.77	265.6	4.0721	179.1	2.6677
	17.4	3.4825	133.8	3.7847	170.9	3.9543	67.6	2.8141	185.1	3.9608	83.7	2.7948	203.5	3.8985	117.3	2.7598	266.7	4.0823	179.1	2.6572
	17.7	3.4874	133.5	3.7822	172.3	3.9645	67.5	2.8038	186.4	3.971	83.6	2.7846	204.8	3.9087	117.2	2.7496	267.8	4.0926	179	2.646
	18	3.4921	133.2	3.7801	173.7	3.9748	67.4	2.7936	187.7	3.9813	83.5	2.7741	206.2	3.919	117.2	2.7393	268.9	4.1028	178.9	2.6355
	18.3	3.497	132.9	3.7776	175.1	3.985	67.3	2.783	189	3.9915	83.4	2.7635	207.6	3.9292	117.1	2.7291	270	4.113	178.8	2.6252
	18.6	3.5017	132.5	3.7754	176.5	3.9952	67.3	2.7728	190.4	4.0017	83.3	2.7533	208.9	3.9394	117	2.7183	271.1	4.1233	178.7	2.615
	18.9	3.5063	132.2	3.7733	177.9	4.0055	67.2	2.7617	191.7	4.012	83.2	2.7431	210.2	3.9497	116.9	2.708	272.2	4.1338	178.7	2.6048
	19.3	3.5107	131.9	3.7711	179.2	4.0157	67.1	2.7511	193	4.0222	83.2	2.7322	211.5	3.9599	116.8	2.6972	273.3	4.144	178.6	2.5939
	19.6	3.5153	131.6	3.7689	180.6	4.0259	67	2.7409	194.3	4.0324	83.1	2.7217	212.7	3.9701	116.8	2.6869	274	4.1502	178.5	2.5831
	19.9	3.5197	131.3	3.7667	181.9	4.0361	66.9	2.7307	195.7	4.0427	83	2.7114	213.9	3.9803	116.7	2.6764	274	4.1493	178.5	2.5725
	20.2	3.524	131	3.7649	183.3	4.0464	66.8	2.7198	197	4.0529	82.9	2.7003	215.2	3.9906	116.6	2.6659	275.4	4.1493	178.4	2.5623
	20.5	3.528	130.7	3.7624	184.6	4.0566	66.8	2.7096	198.3	4.0631	82.8	2.6894	216.4	4.0008	116.6	2.6556	276.7	4.1493	178.3	2.5515
	20.8	3.5317	130.4	3.7602	186	4.0668	66.7	2.699	199.6	4.0734	82.8	2.6783	217.6	4.011	116.5	2.6451	277.7	4.1493	178.3	2.5406
	21.2	3.5352	130	3.7581	187.3	4.0771	66.6	2.6888	200.9	4.0836	82.7	2.6677	218.9	4.0213	116.5	2.6345	278.7	4.1493	178.2	2.5301
	21.5	3.5379	129.7	3.7562	188.6	4.0873	66.6	2.678	202.2	4.0938	82.6	2.6569	220.1	4.0315	116.4	2.624	279.6	4.1493	178.1	2.5198
	21.8	3.5401	129.4	3.7543	189.9	4.0975	66.5	2.6674	203.5	4.104	82.6	2.646	221.4	4.0417	116.3	2.6132	280.3	4.1493	178.1	2.5093
	22.1	3.5417	129.1	3.7522	191.2	4.1078	66.4	2.6563	204.7	4.1143	82.5	2.6349	222.6	4.052	116.3	2.602	281	4.1493	178	2.4988
	22.4	3.5432	128.8	3.7503	192.4	4.118	66.3	2.6451	206	4.1245	82.4	2.6243	223.9	4.0622	116.2	2.5915	281.7	4.1493	178	2.4873
	22.7	3.5441	128.5	3.7484	193.7	4.1282	66.3	2.6345	207.2	4.1347	82.4	2.6135	225.1	4.0724	116.2	2.5803	282.2	4.1493	177.9	2.4771
	23	3.5451	128.2	3.7466	194.9	4.1385	66.2	2.6243	208.5	4.145	82.3	2.6032	226.4	4.0827	116.1	2.5694	282.8	4.1493	177.9	2.4668
	23.4	3.546	127.8	3.7447	196.2	4.1487	66.1	2.6132	209.1	4.1502	82.3	2.5927	227.6	4.0929	116.1	2.5583	283.3	4.1493	177.8	2.4557
	23.7	3.5466	127.5	3.7429	196.4	4.1502	66.1	2.6023	209.1	4.1493	82.2	2.5822	228.8	4.1031	116	2.5474	283.7	4.1493	177.7	2.4454
	24	3.5476	127.2	3.7407	196.4	4.1493	66	2.5921	210.4	4.1493	82.2	2.571	230.1	4.1133	116	2.5372	284.1	4.1493	177.7	2.434
	24.3	3.5482	126.9	3.7388	197.7	4.1493	66	2.5815	211.5	4.1493	82.1	2.5598	231.3	4.1236	115.9	2.5264	284.5	4.1493	177.6	2.4231
	24.6	3.5488	126.6	3.737	198.7	4.1493	65.9	2.5701	212.4	4.1493	82.1	2.5496	232.5	4.1338	115.9	2.5161	284.9	4.1493	177.6	2.4129
	24.9	3.5494	126.3	3.7354	199.5	4.1493	65.8	2.5592	213.1	4.1493	82	2.5394	233.8	4.144	115.8	2.5059	285.2	4.1493	177.5	2.402
	25.2	3.55	126	3.7336	200.2	4.1493	65.8	2.5484	213.7	4.1493	82	2.5288	234.5	4.1502	115.8	2.4944	285.5	4.1493	177.5	2.3899
	25.6	3.5507	125.6	3.7317	200.7	4.1493	65.7	2.5372	214.2	4.1493	82	2.5186	234.5	4.1496	115.7	2.4826	285.8	4.1493	177.4	2.3794
	25.9	3.5513	125.3	3.7302	201.2	4.1493	65.7	2.527	214.6	4.1493	81.9	2.5074	235.9	4.1493	115.7	2.4724	286.1	4.1493	177.4	2.3686
	26.2	3.5519	125	3.7283	201.6	4.1493	65.6	2.5158	215	4.1493	81.9	2.4972	237	4.1493	115.7	2.4622	286.3	4.1493	177.3	2.3583
	26.5	3.5525	124.7	3.7267	201.9	4.1493	65.6	2.5056	215.4	4.1493	81.8	2.4854	238	4.1493	115.6	2.451	286.6	4.1493	177.3	2.3478
	26.8	3.5531	124.4	3.7252	202.2	4.1493	65.5	2.495	215.6	4.1493	81.8	2.4746	238.8	4.1493	115.6	2.4405	286.8	4.1493	177.2	2.3363
	27.1	3.5538	124.1	3.7233	202.5	4.1493	65.5	2.4842	215.9	4.1493	81.8	2.464	239.5	4.1496	115.6	2.4293	287	4.1493	177.2	2.3248
	27.4	3.5544	123.7	3.7215	202.7	4.1493	65.4	2.4733	216.1	4.1493	81.7	2.4516	240.1	4.1496	115.5	2.4182	287.2	4.1493	177.2	2.3131
	27.8	3.555	123.4	3.7199	202.9	4.1493	65.4	2.4619	216.3	4.1493	81.7	2.4399	240.6	4.1493	115.5	2.4058	287.4	4.1493	177.1	2.3028
	28.1	3.5556	123.1	3.7181	203	4.1493	65.3	2.4513	216.5	4.1493	81.6	2.429	241.1	4.1493	115.4	2.3946	287.6	4.1493	177.1	2.292
	28.4	3.5562	122.8	3.7168	203.2	4.1493	65.3	2.4399	216.6	4.1493	81.6	2.4188	241.5	4.1493	115.4	2.3837	287.8	4.1493	177	2.2811
	28.7	3.5572	122.5	3.7153	203.3	4.1493	65.3	2.4284	216.8	4.1493	81.6	2.407	241.9	4.1493	115.4	2.3723	288	4.1493	177	2.27
	29	3.5581	122.2	3.7137	203.4	4.1493	65.2	2.4175	216.9	4.1493	81.5	2.3955	242.2	4.1493	115.3	2.3614	288.1	4.1493	176.9	2.2591
	29.3	3.5587	121.9	3.7122	203.5	4.1493	65.2	2.4054	217	4.1493	81.5	2.385	242.5	4.1493	115.3	2.35	288.3	4.1493	176.9	2.248
	29.6	3.5593	121.6	3.7106	203.6	4.1493	65.1	2.394	217.1	4.1493	81.5	2.3726	242.8	4.1493	115.3	2.3382	288.4	4.1493	176.9	2.2365
	30	3.56	121.2	3.7091	203.7	4.1493	65.1	2.3816	217.2	4.1493	81.4	2.3602	243	4.1493	115.2	2.3264	288.6	4.1493	176.8	2.225
	30.3	3.5609	120.9	3.7075	203.8	4.1493	65.1	2.371	217.3	4.1493	81.4	2.35	243.2	4.1493	115.2	2.3134	288.7	4.1493	176.8	2.2135
	30.6	3.5618	120.6	3.7063	203.9	4.1493	65	2.3596	217.4	4.1493	81.4	2.3397	243.4	4.1493	115.2	2.3028	288.8	4.1493	176.7	2.2024
	30.9	3.5627	120.3	3.7047	203.9	4.1493	65	2.3493	217.5	4.1493	81.3	2.3267	243.6	4.1493	115.1	2.291	288.9	4.1493	176.7	2.1922
	31.2	3.5634	120	3.7035	204	4.1493	65	2.3391	217.5	4.1493	81.3	2.3134	243.8	4.1493	115.1	2.2799	289.1	4.1493	176.7	2.1797
	31.5	3.5643	119.7	3.7019	204.1	4.1493	64.9	2.3276	217.6	4.1493	81.3	2.3028	243.9	4.1493	115.1	2.2693	289.2	4.1493	176.6	2.168
	31.8	3.5655	119.3	3.7004	204.1	4.1493	64.9	2.3168	217.7	4.1493	81.3	2.2907	244.1	4.1493	115.1	2.2591	289.3	4.1493	176.6	2.1577
	32.2	3.5665	119	3.6988	204.2	4.1493	64.9	2.3053	217.7	4.1493	81.2	2.2793	244.2	4.1493	115	2.2476	289.4	4.1493	176.5	2.146
	32.5	3.5674	118.7	3.6976	204.2	4.1493	64.8	2.2941	217.8	4.1493	81.2	2.2672	244.3	4.1493	115	2.2374	289.5	4.1493	176.5	2.1354
	32.8	3.5686	118.4	3.6964	204.2	4.1493	64.8	2.283	217.8	4.1493	81.2	2.2545	244.5	4.1493	115	2.2256	289.6	4.1493	176.5	2.1243
	33.1	3.5696	118.1	3.6951	204.3	4.1493	64.8	2.2728	217.9	4.1493	81.1	2.2421	244.6	4.1493	115	2.2145	289.7	4.1493	176.4	2.1137
	33.4	3.5708	117.8	3.6936	204.3	4.1493	64.7	2.2604	217.9	4.1493	81.1	2.2294	244.7	4.1493	114.9	2.2027	289.8	4.1493	176.4	2.1026
	33.7	3.572	117.5	3.6923	204.3	4.1493	64.7	2.2495	218	4.1493	81.1	2.217	244.8	4.1493	114.9	2.1915	289.9	4.1493	176.3	2.0914
	34	3.5733	117.1	3.6911	204.4	4.1493	64.7	2.239	218	4.1493	81.1	2.2033	244.8	4.1493	114.9	2.1813	290	4.1493	176.3	2.0784
	34.4	3.5748	116.8	3.6899	204.4	4.1493	64.6	2.2269	218	4.1493	81	2.1925	244.9	4.1493	114.9	2.1711	290.1	4.1493	176.3	2.0681
	34.7	3.5761	116.5	3.6886	204.4	4.1493	64.6	2.216	218.1	4.1493	81	2.1788	245	4.1493	114.8	2.1599	290.1	4.1493	176.2	2.057
	35	3.5773	116.2	3.6874	204.5	4.1493	64.6	2.2055	218.1	4.1493	81	2.168	245.1	4.1493	114.8	2.1487	290.2	4.1493	176.2	2.0452
	35.3	3.5789	115.9	3.6864	204.5	4.1493	64.6	2.1931	218.1	4.1493	81	2.1562	245.1	4.1493	114.8	2.1379	290.3	4.1493	176.2	2.0344
	35.6	3.5804	115.6	3.6852	204.5	4.1493	64.5	2.1822	218.2	4.1493	80.9	2.1413	245.2	4.1493	114.8	2.1264	290.4	4.1493	176.1	2.0223
	35.9	3.5817	115.3	3.684	204.5	4.1493	64.5	2.1717	218.2	4.1493	80.9	2.1298	245.3	4.1493	114.7	2.1131	290.4	4.1493	176.1	2.0117
	36.3	3.5832	115	3.6827	204.6	4.1493	64.5	2.1577	218.2	4.1493	80.9	2.1193	245.3	4.1493	114.7	2.1016	290.5	4.1493	176	2.0002
	36.6	3.5844	114.6	3.6815	204.6	4.1493	64.5	2.1444	218.2	4.1493	80.9	2.1069	245.4	4.1493	114.7	2.0914	290.6	4.1493	176	1.9999
	36.9	3.5857	114.3	3.6799	204.6	4.1493	64.4	2.1339	218.3	4.1493	80.8	2.0954	245.4	4.1493	114.7	2.0809	290.6	4.1493
	37.2	3.5872	114	3.679	204.6	4.1493	64.4	2.1221	218.3	4.1493	80.8	2.084	245.5	4.1493	114.6	2.0691	290.7	4.1493
	37.5	3.5885	113.7	3.6778	204.6	4.1493	64.4	2.1115	218.3	4.1493	80.8	2.0703	245.5	4.1493	114.6	2.0564	290.8	4.1493
	37.8	3.5897	113.4	3.6768	204.7	4.1493	64.4	2.1007	218.3	4.1493	80.8	2.0579	245.6	4.1493	114.6	2.0452	290.8	4.1493
	38.1	3.591	113.1	3.6756	204.7	4.1493	64.3	2.0905	218.4	4.1493	80.8	2.0449	245.6	4.1493	114.6	2.0344	290.9	4.1493
	38.5	3.5922	112.8	3.6744	204.7	4.1493	64.3	2.0793	218.4	4.1493	80.7	2.0313	245.7	4.1493	114.5	2.0219	291	4.1493
	38.8	3.5934	112.4	3.6734	204.7	4.1493	64.3	2.0678	218.4	4.1493	80.7	2.0198	245.7	4.1493	114.5	2.0114	291	4.1493
	39.1	3.5947	112.1	3.6722	204.7	4.1493	64.3	2.0561	218.4	4.1493	80.7	2.0061	245.8	4.1493	114.5	1.9999
	39.4	3.5956	111.8	3.6713	204.7	4.1493	64.2	2.0437	218.4	4.1493	80.7	1.9999	245.8	4.1493
	39.7	3.5969	111.5	3.6703	204.8	4.1493	64.2	2.0313	218.5	4.1493			245.8	4.1493
	40	3.5978	111.2	3.6691	204.8	4.1493	64.2	2.0185	218.5	4.1493			245.9	4.1493
	40.3	3.5993	110.9	3.6682	204.8	4.1493	64.2	2.0083	218.5	4.1493			245.9	4.1493
	40.7	3.6003	110.6	3.6672	204.8	4.1493	64.1	1.9999	218.5	4.1493			245.9	4.1493
	41	3.6015	110.2	3.666	204.8	4.1493			218.5	4.1493			246	4.1493
	41.3	3.6024	109.9	3.6651	204.8	4.1493			218.5	4.1493			246	4.1493
	41.6	3.6037	109.6	3.6641	204.8	4.1493			218.6	4.1493			246	4.1493
	41.9	3.6046	109.3	3.6632	204.8	4.1493			218.6	4.1493			246.1	4.1493
	42.2	3.6055	109	3.6623	204.9	4.1493			218.6	4.1493			246.1	4.1493
	42.5	3.6068	108.7	3.6613	204.9	4.1493			218.6	4.1493			246.1	4.1493
	42.9	3.6077	108.4	3.6601	204.9	4.1493							246.1	4.1493
	43.2	3.6086	108	3.6592									246.2	4.1493
	43.5	3.6096	107.7	3.6582									246.2	4.1493
	43.8	3.6105	107.4	3.6573									246.2	4.1493
	44.1	3.6114	107.1	3.6564									246.2	4.1493
	44.4	3.612	106.8	3.6558									246.3	4.1493
	44.7	3.613	106.5	3.6545
	45.1	3.6139	106.2	3.6539
	45.4	3.6148	105.8	3.653
	45.7	3.6155	105.5	3.652
	46	3.6164	105.2	3.6511
	46.3	3.617	104.9	3.6505
	46.6	3.6176	104.6	3.6496
	46.9	3.6186	104.3	3.6486
	47.3	3.6198	104	3.6477
	47.6	3.6204	103.6	3.6471
	47.9	3.6213	103.3	3.6465
	48.2	3.6223	103	3.6455
	48.5	3.6232	102.7	3.6446
	48.8	3.6238	102.4	3.644
	49.1	3.6248	102.1	3.643
	49.5	3.626	101.7	3.6424
	49.8	3.6269	101.4	3.6415
	50.1	3.6279	101.1	3.6409
	50.4	3.6285	100.8	3.6396
	50.7	3.6297	100.5	3.639
	51	3.6306	100.2	3.6381
	51.3	3.6319	99.9	3.6375
	51.7	3.6328	99.5	3.6365
	52	3.6337	99.2	3.6359
	52.3	3.635	98.9	3.635
	52.6	3.6359	98.6	3.6344
	52.9	3.6368	98.3	3.6337
	53.2	3.6378	98	3.6328
	53.5	3.6387	97.7	3.6322
	53.9	3.6396	97.3	3.6313
	54.2	3.6409	97	3.6306
	54.5	3.6415	96.7	3.6297
	54.8	3.6424	96.4	3.6291
	55.1	3.6434	96.1	3.6285
	55.4	3.644	95.8	3.6279
	55.7	3.6446	95.5	3.6269
	56.1	3.6455	95.1	3.6263
	56.4	3.6461	94.8	3.6257
	56.7	3.6468	94.5	3.6248
	57	3.6474	94.2	3.6241
	57.3	3.648	93.9	3.6235
	57.6	3.6486	93.6	3.6229
	57.9	3.6492	93.3	3.622
	58.3	3.6499	92.9	3.6213
	58.6	3.6505	92.6	3.6207
	58.9	3.6511	92.3	3.6201
	59.2	3.6517	92	3.6195
	59.5	3.6523	91.7	3.6182
	59.8	3.6527	91.4	3.6176
	60.1	3.6533	91.1	3.6173
	60.5	3.6539	90.7	3.6164
	60.8	3.6545	90.4	3.6158
	61.1	3.6548	90.1	3.6151
	61.4	3.6554	89.8	3.6145
	61.7	3.6561	89.5	3.6139
	62	3.6564	89.2	3.6133
	62.4	3.657	88.9	3.6124
	62.7	3.6573	88.5	3.6117
	63	3.6579	88.2	3.6111
	63.3	3.6582	87.9	3.6105
	63.6	3.6589	87.6	3.6099
	63.9	3.6592	87.3	3.6093
	64.2	3.6595	87	3.6086
	64.6	3.6601	86.7	3.608
	64.9	3.6607	86.4	3.6074
	65.2	3.6613	86	3.6068
	65.5	3.6616	85.7	3.6062
	65.8	3.662	85.4	3.6055
	66.1	3.6626	85.1	3.6049
	66.4	3.6629	84.8	3.604
	66.8	3.6632	84.5	3.6034
	67.1	3.6638	84.1	3.6027
	67.4	3.6641	83.8	3.6021
	67.7	3.6644	83.5	3.6015
	68	3.6647	83.2	3.6009
	68.3	3.6654	82.9	3.6003
	68.6	3.6657	82.6	3.5996
	69	3.666	82.3	3.599
	69.3	3.6666	81.9	3.5981
	69.6	3.6669	81.6	3.5975
	69.9	3.6672	81.3	3.5969
	70.2	3.6675	81	3.5962
	70.5	3.6678	80.7	3.5953
	70.8	3.6682	80.4	3.5947
	71.2	3.6685	80.1	3.5941
	71.5	3.6688	79.7	3.5934
	71.8	3.6694	79.4	3.5928
	72.1	3.6697	79.1	3.5922
	72.4	3.67	78.8	3.5913
	72.7	3.6706	78.5	3.5906
	73	3.6709	78.2	3.59
	73.4	3.6713	77.9	3.5891
	73.7	3.6719	77.5	3.5885
	74	3.6722	77.2	3.5879
	74.3	3.6725	76.9	3.5872
	74.6	3.6731	76.6	3.5863
	74.9	3.6734	76.3	3.5857
	75.2	3.674	76	3.5851
	75.6	3.6744	75.7	3.5841
	75.9	3.6747	75.3	3.5832
	76.2	3.6753	75	3.5826
	76.5	3.6756	74.7	3.5817
	76.8	3.6762	74.4	3.581
	77.1	3.6765	74.1	3.5801
	77.4	3.6768	73.8	3.5792
	77.8	3.6771	73.5	3.5779
	78.1	3.6778	73.1	3.5773
	78.4	3.6781	72.8	3.5764
	78.7	3.6787	72.5	3.5755
	79	3.679	72.2	3.5745
	79.3	3.6796	71.9	3.5736
	79.6	3.6799	71.6	3.5727
	80	3.6806	71.3	3.5717
	80.3	3.6812	70.9	3.5708
	80.6	3.6818	70.6	3.5699
	80.9	3.6821	70.3	3.5689
	81.2	3.6827	70	3.568
	81.5	3.683	69.7	3.5671
	81.8	3.6837	69.4	3.5658
	82.2	3.684	69.1	3.5649
	82.5	3.6846	68.7	3.564
	82.8	3.6849	68.4	3.5627
	83.1	3.6855	68.1	3.5618
	83.4	3.6858	67.8	3.5606
	83.7	3.6864	67.5	3.5596
	84	3.6868	67.2	3.5584
	84.4	3.6874	66.9	3.5572
	84.7	3.6877	66.5	3.5559
	85	3.6883	66.2	3.555
	85.3	3.6886	65.9	3.5538
	85.6	3.6892	65.6	3.5525
	85.9	3.6899	65.3	3.5513
	86.2	3.6902	65	3.5503
	86.6	3.6908	64.7	3.5491
	86.9	3.6914	64.3	3.5479
	87.2	3.6917	64	3.5466
	87.5	3.6923	63.7	3.5457
	87.8	3.693	63.4	3.5445
	88.1	3.6933	63.1	3.5432
	88.5	3.6939	62.8	3.542
	88.8	3.6945	62.5	3.5404
	89.1	3.6951	62.1	3.5392
	89.4	3.6954	61.8	3.5383
	89.7	3.6961	61.5	3.5364
	90	3.6967	61.2	3.5352
	90.3	3.697	60.9	3.5336
	90.6	3.6976	60.6	3.5324
	91	3.6982	60.3	3.5308
	91.3	3.6988	59.9	3.5293
	91.6	3.6995	59.6	3.528
	91.9	3.7001	59.3	3.5265
	92.2	3.7007	59	3.5249
	92.5	3.7013	58.7	3.5234
	92.8	3.7023	58.4	3.5218
	93.2	3.7026	58.1	3.52
	93.5	3.7032	57.7	3.5184
	93.8	3.7038	57.4	3.5169
	94.1	3.7044	57.1	3.5147
	94.4	3.705	56.8	3.5128
	94.7	3.7057	56.5	3.5113
	95	3.7063	56.2	3.5094
	95.4	3.7069	55.9	3.5076
	95.7	3.7075	55.5	3.506
	96	3.7081	55.2	3.5042
	96.3	3.7088	54.9	3.5023
	96.6	3.7094	54.6	3.5007
	96.9	3.71	54.3	3.4989
	97.2	3.7106	54	3.4973
	97.6	3.7112	53.7	3.4955
	97.9	3.7119	53.3	3.4939
	98.2	3.7128	53	3.4924
	98.5	3.7134	52.7	3.4905
	98.8	3.714	52.4	3.489
	99.1	3.7147	52.1	3.4874
	99.5	3.7156	51.8	3.4859
	99.8	3.7162	51.5	3.4843
	100.1	3.7168	51.1	3.4825
	100.4	3.7174	50.8	3.4809
	100.7	3.7181	50.5	3.479
	101	3.719	50.2	3.4775
	101.3	3.7196	49.9	3.4759
	101.7	3.7205	49.6	3.4741
	102	3.7212	49.3	3.4722
	102.3	3.7218	48.9	3.4707
	102.6	3.723	48.6	3.4691
	102.9	3.7236	48.3	3.4676
	103.2	3.7246	48	3.466
	103.5	3.7255	47.7	3.4645
	103.9	3.7261	47.4	3.4629
	104.2	3.7271	47.1	3.4617
	104.5	3.7277	46.7	3.4601
	104.8	3.7286	46.4	3.4589
	105.1	3.7292	46.1	3.4573
	105.4	3.7302	45.8	3.4558
	105.7	3.7311	45.5	3.4542
	106.1	3.732	45.2	3.4527
	106.4	3.7329	44.9	3.4511
	106.7	3.7336	44.5	3.4496
	107	3.7345	44.2	3.4484
	107.3	3.7354	43.9	3.4468
	107.6	3.7364	43.6	3.4449
	107.9	3.7373	43.3	3.4434
	108.3	3.7379	43	3.4415
	108.6	3.7388	42.7	3.4397
	108.9	3.7401	42.3	3.4381
	109.2	3.741	42	3.4363
	109.5	3.7419	41.7	3.4338
	109.8	3.7432	41.4	3.4316
	110.1	3.7441	41.1	3.4294
	110.5	3.745	40.8	3.4273
	110.8	3.7463	40.5	3.4248
	111.1	3.7469	40.1	3.4223
	111.4	3.7481	39.8	3.4195
	111.7	3.7491	39.5	3.417
	112	3.75	39.2	3.4139
	112.3	3.7512	38.9	3.4105
	112.7	3.7522	38.6	3.4074
	113	3.7534	38.3	3.4037
	113.3	3.7543	37.9	3.4
	113.6	3.7556	37.6	3.396
	113.9	3.7565	37.3	3.391
	114.2	3.7578	37	3.3863
	114.5	3.759	36.7	3.3811
	114.9	3.7602	36.4	3.3752
	115.2	3.7612	36.1	3.369
	115.5	3.7624	35.7	3.3619
	115.8	3.764	35.4	3.3541
	116.1	3.7652	35.1	3.3454
	116.4	3.7664	34.8	3.3358
	116.7	3.7677	34.5	3.3256
	117.1	3.7689	34.3	3.3154
	117.4	3.7705	34	3.3051
	117.7	3.7717	33.8	3.2949
	118	3.7729	33.6	3.2847
	118.3	3.7745	33.4	3.2744
	118.6	3.7757	33.3	3.2642
	118.9	3.777	33.1	3.254
	119.3	3.7785	33	3.2437
	119.6	3.7801	32.9	3.2335
	119.9	3.7816	32.8	3.2233
	120.2	3.7829	32.7	3.213
	120.5	3.7847	32.6	3.2028
	120.8	3.7863	32.5	3.1926
	121.1	3.7878	32.4	3.1824
	121.5	3.7894	32.3	3.1721
	121.8	3.7909	32.2	3.1619
	122.1	3.7925	32.2	3.1517
	122.4	3.7943	32.1	3.1414
	122.7	3.7959	32	3.1312
	123	3.7974	32	3.121
	123.3	3.799	31.9	3.1107
	123.7	3.8008	31.9	3.1005
	124	3.8027	31.8	3.0903
	124.3	3.8046	31.8	3.08
	124.6	3.8064	31.7	3.0698
	124.9	3.808	31.7	3.0596
	125.2	3.8098	31.6	3.0494
	125.5	3.8117	31.6	3.0391
	125.9	3.8136	31.5	3.0289
	126.2	3.8154	31.5	3.0184
	126.5	3.817	31.5	3.0078
	126.8	3.8188	31.4	2.9976
	127.1	3.8207	31.4	2.9874
	127.4	3.8225	31.4	2.9768
	127.7	3.8244	31.3	2.9666
	128.1	3.8266	31.3	2.956
	128.4	3.8284	31.3	2.9458
	128.7	3.8303	31.2	2.9356
	129	3.8322	31.2	2.925
	129.3	3.8337	31.2	2.9148
	129.6	3.8356	31.1	2.9043
	130	3.8374	31.1	2.894
	130.3	3.839	31.1	2.8838
	130.6	3.8408	31.1	2.8733
	130.9	3.8427	31	2.863
	131.2	3.8446	31	2.8525
	131.5	3.8464	31	2.842
	131.8	3.8483	31	2.8308
	132.2	3.8501	30.9	2.8206
	132.5	3.8517	30.9	2.8103
	132.8	3.8535	30.9	2.8001
	133.1	3.8554	30.9	2.7899
	133.4	3.857	30.9	2.7796
	133.7	3.8588	30.8	2.7688
	134	3.8607	30.8	2.7582
	134.4	3.8622	30.8	2.7474
	134.7	3.8641	30.8	2.7372
	135	3.8663	30.8	2.7269
	135.3	3.8678	30.7	2.7161
	135.6	3.8697	30.7	2.7052
	135.9	3.8715	30.7	2.6947
	136.2	3.8734	30.7	2.6838
	136.6	3.8749	30.7	2.6736
	136.9	3.8768	30.6	2.6631
	137.2	3.8787	30.6	2.6522
	137.5	3.8805	30.6	2.6414
	137.8	3.8821	30.6	2.6308
	138.1	3.8839	30.6	2.6203
	138.4	3.8855	30.6	2.6094
	138.8	3.8876	30.5	2.5989
	139.1	3.8895	30.5	2.588
	139.4	3.8914	30.5	2.5772
	139.7	3.8932	30.5	2.5667
	140	3.8951	30.5	2.5561
	140.3	3.8966	30.5	2.5456
	140.6	3.8985	30.5	2.5344
	141	3.9004	30.4	2.5229
	141.3	3.9022	30.4	2.5118
	141.6	3.9041	30.4	2.5012
	141.9	3.9059	30.4	2.4907
	142.2	3.9081	30.4	2.4798
	142.5	3.91	30.4	2.4693
	142.8	3.9115	30.4	2.4585
	143.2	3.9137	30.3	2.4476
	143.5	3.9152	30.3	2.4368
	143.8	3.9171	30.3	2.4265
	144.1	3.919	30.3	2.416
	144.4	3.9208	30.3	2.4058
	144.7	3.9227	30.3	2.3955
	145	3.9245	30.3	2.385
	145.4	3.9264	30.3	2.3738
	145.7	3.9286	30.2	2.3633
	146	3.9304	30.2	2.3531
	146.3	3.9326	30.2	2.3422
	146.6	3.9345	30.2	2.331
	146.9	3.936	30.2	2.3205
	147.2	3.9379	30.2	2.3103
	147.6	3.94	30.2	2.2991
	147.9	3.9419	30.2	2.2876
	148.2	3.9438	30.1	2.2774
	148.5	3.9456	30.1	2.2662
	148.8	3.9475	30.1	2.2554
	149.1	3.9497	30.1	2.2442
	149.4	3.9518	30.1	2.2331
	149.8	3.9537	30.1	2.2219
	150.1	3.9555	30.1	2.2104
	150.4	3.9574	30.1	2.1999
	150.7	3.9593	30	2.1881
	151	3.9614	30	2.1776
	151.3	3.9633	30	2.167
	151.6	3.9652	30	2.1568
	152	3.967	30	2.1466
	152.3	3.9695	30	2.1363
	152.6	3.9714	30	2.1252
	152.9	3.9732	30	2.1146
	153.2	3.9751	30	2.1041
	153.5	3.9772	29.9	2.0926
	153.8	3.9791	29.9	2.0815
	154.2	3.9813	29.9	2.0706
	154.5	3.9831	29.9	2.0588
	154.8	3.985	29.9	2.0486
	155.1	3.9872	29.9	2.0378
	155.4	3.989	29.9	2.0254
	155.7	3.9915	29.9	2.0142
	156	3.9934	29.9	2.0037
	156.4	3.9952	29.9	1.9999
	156.7	3.9974
	157	3.9996
	157.3	4.0014
	157.6	4.0036
	157.9	4.0055
	158.3	4.0076
	158.6	4.0098
	158.9	4.012
	159.2	4.0141
	159.5	4.016
	159.8	4.0182
	160.1	4.0203
	160.5	4.0225
	160.8	4.0244
	161.1	4.0265
	161.4	4.0287
	161.7	4.0312
	162	4.033
	162.3	4.0352
	162.7	4.0374
	163	4.0392
	163.3	4.0414
	163.6	4.0436
	163.9	4.0458
	164.2	4.0479
	164.5	4.0501
	164.9	4.0526
	165.2	4.0544
	165.5	4.0566
	165.8	4.0588
	166.1	4.0609
	166.4	4.0631
	166.7	4.065
	167.1	4.0672
	167.4	4.0693
	167.7	4.0715
	168	4.074
	168.3	4.0761
	168.6	4.0783
	168.9	4.0805
	169.3	4.0827
	169.6	4.0845
	169.9	4.0867
	170.2	4.0889
	170.5	4.091
	170.8	4.0938
	171.1	4.0957
	171.5	4.0978
	171.8	4.1
	172.1	4.1022
	172.4	4.1044
	172.7	4.1065
	173	4.1087
	173.3	4.1109
	173.7	4.1133
	174	4.1155
	174.3	4.1177
	174.6	4.1199
	174.9	4.122
	175.2	4.1239
	175.5	4.1264
	175.9	4.1285
	176.2	4.1307
	176.5	4.1329
	176.8	4.135
	177.1	4.1375
	177.4	4.1397
	177.7	4.1419
	178.1	4.1437
	178.4	4.1462
	178.7	4.1481
	178.9	4.1499

## Sheet: Figure 2a
	OCV aging tests of Li||Gr half cells
Figure 2a	Time, hrs	Voltage, V
	0	2.0855
	0	2.0192
	0	1.9751
	0	1.9448
	0	1.9113
	0	1.884
	0	1.8499
	0	1.8186
	0	1.7963
	0	1.7715
	0	1.7519
	0	1.7336
	0	1.7042
	0	1.685
	0	1.667
	0	1.6524
	0	1.6357
	0	1.622
	0	1.6068
	0	1.5941
	0	1.5774
	0	1.5656
	0	1.5516
	0	1.5402
	0	1.5272
	0	1.5126
	0	1.5002
	0	1.4865
	0	1.4748
	0	1.4633
	0	1.4518
	0	1.4317
	0	1.4199
	0	1.4013
	0	1.3824
	0	1.3619
	0	1.3467
	0	1.3334
	0	1.3194
	0	1.3055
	0	1.2922
	0	1.2807
	0	1.2695
	0.01	1.2593
	0.01	1.245
	0.01	1.2317
	0.01	1.2199
	0.01	1.2081
	0.01	1.1973
	0.01	1.1837
	0.01	1.1725
	0.01	1.161
	0.01	1.1499
	0.01	1.1387
	0.01	1.1275
	0.01	1.1167
	0.01	1.1058
	0.01	1.0953
	0.01	1.0851
	0.02	1.0745
	0.02	1.064
	0.02	1.0534
	0.02	1.0429
	0.02	1.0324
	0.02	1.0221
	0.03	1.0119
	0.03	1.0014
	0.03	0.9911
	0.03	0.9809
	0.03	0.9707
	0.04	0.9601
	0.04	0.9496
	0.04	0.9391
	0.04	0.9288
	0.04	0.9186
	0.05	0.9084
	0.05	0.8978
	0.05	0.8876
	0.05	0.877
	0.05	0.8668
	0.06	0.8563
	0.06	0.8457
	0.06	0.8352
	0.06	0.8247
	0.07	0.8144
	0.07	0.8036
	0.07	0.793
	0.07	0.7822
	0.08	0.7719
	0.08	0.7611
	0.08	0.7506
	0.08	0.7403
	0.09	0.7301
	0.09	0.7199
	0.09	0.7096
	0.1	0.6994
	0.1	0.6892
	0.11	0.6789
	0.12	0.6687
	0.13	0.6585
	0.14	0.6483
	0.16	0.638
	0.17	0.6293
	0.19	0.6216
	0.21	0.6145
	0.22	0.6076
	0.24	0.6014
	0.26	0.5949
	0.27	0.5878
	0.29	0.5797
	0.31	0.5698
	0.32	0.5596
	0.34	0.5494
	0.35	0.5391
	0.36	0.5289
	0.38	0.5187
	0.39	0.5081
	0.4	0.4979
	0.42	0.4877
	0.43	0.4774
	0.44	0.4672
	0.46	0.457
	0.47	0.4467
	0.49	0.4365
	0.5	0.4263
	0.52	0.416
	0.54	0.4061
	0.55	0.3959
	0.57	0.3863
	0.59	0.3767
	0.6	0.3677
	0.62	0.3587
	0.64	0.35
	0.65	0.3416
	0.67	0.3336
	0.69	0.3258
	0.7	0.3181
	0.72	0.3109
	0.74	0.3041
	0.75	0.297
	0.77	0.2905
	0.79	0.284
	0.8	0.2778
	0.82	0.2719
	0.84	0.2663
	0.85	0.2607
	0.87	0.2548
	0.89	0.2496
	0.9	0.2446
	0.92	0.2396
	0.94	0.2353
	0.95	0.2303
	0.97	0.226
	0.99	0.2214
	1	0.2173
	1.02	0.2127
	1.04	0.2083
	1.05	0.2046
	1.07	0.2003
	1.09	0.1966
	1.1	0.1928
	1.12	0.1888
	1.14	0.1854
	1.15	0.182
	1.17	0.1792
	1.19	0.1764
	1.2	0.1742
	1.22	0.1721
	1.24	0.1699
	1.25	0.1687
	1.27	0.1677
	1.29	0.1665
	1.3	0.1659
	1.32	0.1649
	1.34	0.1646
	1.35	0.164
	1.37	0.1637
	1.39	0.1634
	1.4	0.1631
	1.42	0.1628
	1.44	0.1625
	1.45	0.1625
	1.47	0.1621
	1.49	0.1621
	1.5	0.1618
	1.52	0.1618
	1.54	0.1615
	1.55	0.1615
	1.57	0.1612
	1.59	0.1612
	1.6	0.1609
	1.62	0.1606
	1.64	0.1606
	1.65	0.1603
	1.67	0.16
	1.69	0.1597
	1.7	0.1594
	1.72	0.159
	1.74	0.1587
	1.75	0.1584
	1.77	0.1581
	1.79	0.1581
	1.8	0.1575
	1.82	0.1572
	1.84	0.1569
	1.85	0.1563
	1.87	0.1559
	1.89	0.1553
	1.9	0.1547
	1.92	0.1541
	1.94	0.1535
	1.95	0.1528
	1.97	0.1522
	1.99	0.1516
	2	0.1507
	2.02	0.15
	2.04	0.1488
	2.05	0.1482
	2.07	0.1476
	2.09	0.1466
	2.1	0.146
	2.12	0.1451
	2.14	0.1445
	2.15	0.1435
	2.17	0.1426
	2.19	0.142
	2.2	0.1411
	2.22	0.1401
	2.24	0.1395
	2.25	0.1386
	2.27	0.1376
	2.29	0.137
	2.3	0.1361
	2.32	0.1352
	2.34	0.1342
	2.35	0.1333
	2.37	0.1324
	2.39	0.1314
	2.4	0.1308
	2.42	0.1299
	2.44	0.129
	2.45	0.1277
	2.47	0.1268
	2.49	0.1259
	2.5	0.1249
	2.52	0.1243
	2.54	0.1234
	2.55	0.1225
	2.57	0.1215
	2.59	0.1209
	2.6	0.12
	2.62	0.119
	2.64	0.1184
	2.65	0.1178
	2.67	0.1172
	2.69	0.1163
	2.7	0.1156
	2.72	0.115
	2.74	0.1141
	2.75	0.1135
	2.77	0.1128
	2.79	0.1119
	2.8	0.1113
	2.82	0.1107
	2.84	0.1097
	2.85	0.1091
	2.87	0.1085
	2.89	0.1079
	2.9	0.107
	2.92	0.106
	2.94	0.1054
	2.95	0.1048
	2.97	0.1042
	2.99	0.1032
	3	0.1026
	3.02	0.102
	3.04	0.1011
	3.05	0.1004
	3.07	0.0995
	3.09	0.0989
	3.1	0.0983
	3.12	0.0973
	3.14	0.0967
	3.16	0.0961
	3.17	0.0955
	3.19	0.0949
	3.21	0.0942
	3.22	0.0936
	3.24	0.0933
	3.26	0.0927
	3.27	0.0924
	3.29	0.0918
	3.31	0.0915
	3.32	0.0908
	3.34	0.0905
	3.36	0.0902
	3.37	0.0896
	3.39	0.0893
	3.41	0.089
	3.42	0.0887
	3.44	0.0884
	3.46	0.088
	3.47	0.0877
	3.49	0.0874
	3.51	0.0871
	3.52	0.0868
	3.54	0.0862
	3.56	0.0859
	3.57	0.0856
	3.59	0.0856
	3.61	0.0853
	3.62	0.0849
	3.64	0.0849
	3.66	0.0846
	3.67	0.0843
	3.69	0.0843
	3.71	0.084
	3.72	0.084
	3.74	0.0837
	3.76	0.0837
	3.77	0.0837
	3.79	0.0834
	3.81	0.0834
	3.82	0.0834
	3.84	0.0831
	3.86	0.0831
	3.87	0.0831
	3.89	0.0828
	3.91	0.0828
	3.92	0.0828
	3.94	0.0828
	3.96	0.0825
	3.97	0.0828
	3.99	0.0825
	4.01	0.0825
	4.02	0.0825
	4.04	0.0825
	4.06	0.0825
	4.07	0.0825
	4.09	0.0825
	4.11	0.0825
	4.12	0.0825
	4.14	0.0822
	4.16	0.0822
	4.17	0.0822
	4.19	0.0822
	4.21	0.0822
	4.22	0.0822
	4.24	0.0818
	4.26	0.0818
	4.27	0.0818
	4.29	0.0818
	4.31	0.0818
	4.32	0.0815
	4.34	0.0815
	4.36	0.0815
	4.37	0.0815
	4.39	0.0815
	4.41	0.0815
	4.42	0.0812
	4.44	0.0812
	4.46	0.0812
	4.47	0.0809
	4.49	0.0809
	4.51	0.0809
	4.52	0.0809
	4.54	0.0806
	4.56	0.0806
	4.57	0.0806
	4.59	0.0806
	4.61	0.0806
	4.62	0.0806
	4.64	0.0803
	4.66	0.0803
	4.67	0.0803
	4.69	0.0803
	4.71	0.0803
	4.72	0.08
	4.74	0.08
	4.76	0.08
	4.77	0.08
	4.79	0.08
	4.81	0.08
	4.82	0.08
	4.84	0.08
	4.86	0.08
	4.87	0.08
	4.89	0.08
	4.91	0.08
	4.92	0.08
	4.94	0.08
	4.96	0.08
	4.97	0.0797
	4.99	0.0797
	5.01	0.0797
	5.02	0.0797
	5.04	0.0797
	5.06	0.0797
	5.07	0.0797
	5.09	0.0797
	5.11	0.0794
	5.12	0.0794
	5.14	0.0794
	5.16	0.0794
	5.17	0.0794
	5.19	0.0794
	5.21	0.0794
	5.22	0.0794
	5.24	0.0791
	5.26	0.0791
	5.27	0.0791
	5.29	0.0791
	5.31	0.0791
	5.32	0.0787
	5.34	0.0787
	5.36	0.0787
	5.37	0.0787
	5.39	0.0787
	5.41	0.0787
	5.42	0.0784
	5.44	0.0784
	5.46	0.0784
	5.47	0.0784
	5.49	0.0781
	5.51	0.0781
	5.52	0.0781
	5.54	0.0781
	5.56	0.0778
	5.57	0.0778
	5.59	0.0778
	5.61	0.0778
	5.62	0.0778
	5.64	0.0775
	5.66	0.0775
	5.67	0.0775
	5.69	0.0775
	5.71	0.0772
	5.72	0.0772
	5.74	0.0772
	5.76	0.0772
	5.77	0.0769
	5.79	0.0769
	5.81	0.0769
	5.82	0.0769
	5.84	0.0766
	5.86	0.0766
	5.87	0.0766
	5.89	0.0763
	5.91	0.0763
	5.92	0.0763
	5.94	0.0763
	5.96	0.076
	5.97	0.076
	5.99	0.076
	6.01	0.0756
	6.02	0.0756
	6.04	0.0756
	6.06	0.0753
	6.07	0.0753
	6.09	0.075
	6.11	0.075
	6.12	0.075
	6.14	0.0747
	6.16	0.0747
	6.17	0.0747
	6.19	0.0744
	6.21	0.0744
	6.22	0.0741
	6.24	0.0738
	6.26	0.0738
	6.27	0.0735
	6.29	0.0735
	6.31	0.0732
	6.32	0.0732
	6.34	0.0729
	6.36	0.0725
	6.37	0.0725
	6.39	0.0722
	6.41	0.0719
	6.42	0.0716
	6.44	0.0716
	6.46	0.0713
	6.47	0.071
	6.49	0.0707
	6.51	0.0704
	6.52	0.0701
	6.54	0.0698
	6.56	0.0698
	6.57	0.0694
	6.59	0.0691
	6.61	0.0688
	6.62	0.0688
	6.64	0.0685
	6.66	0.0682
	6.67	0.0679
	6.69	0.0679
	6.71	0.0676
	6.72	0.0673
	6.74	0.067
	6.76	0.0667
	6.78	0.0667
	6.79	0.0663
	6.81	0.066
	6.83	0.066
	6.84	0.0657
	6.86	0.0657
	6.88	0.0651
	6.89	0.0651
	6.91	0.0648
	6.93	0.0648
	6.94	0.0645
	6.96	0.0642
	6.98	0.0642
	6.99	0.0639
	7.01	0.0639
	7.03	0.0636
	7.04	0.0632
	7.06	0.0632
	7.08	0.0629
	7.09	0.0626
	7.11	0.0626
	7.13	0.0623
	7.14	0.0623
	7.16	0.062
	7.18	0.0617
	7.19	0.0617
	7.21	0.0614
	7.23	0.0611
	7.24	0.0611
	7.26	0.0608
	7.28	0.0605
	7.29	0.0601
	7.31	0.0598
	7.33	0.0595
	7.34	0.0592
	7.36	0.0592
	7.38	0.0589
	7.39	0.0586
	7.41	0.0583
	7.43	0.058
	7.44	0.0577
	7.46	0.0577
	7.48	0.057
	7.49	0.0567
	7.51	0.0564
	7.53	0.0561
	7.54	0.0558
	7.56	0.0555
	7.58	0.0552
	7.59	0.0549
	7.61	0.0546
	7.63	0.0543
	7.64	0.0539
	7.66	0.0536
	7.68	0.0533
	7.69	0.053
	7.71	0.0527
	7.73	0.0527
	7.74	0.0524
	7.76	0.0521
	7.78	0.0518
	7.79	0.0515
	7.81	0.0515
	7.83	0.0512
	7.84	0.0508
	7.86	0.0508
	7.88	0.0505
	7.89	0.0505
	7.91	0.0502
	7.93	0.0502
	7.94	0.0499
	7.96	0.0499
	7.98	0.0499
	7.99	0.0499
	8.01	0.0499
	8.03	0.0499
	8.04	0.0499
	8.06	0.0499
	8.08	0.0499
	8.09	0.0499
	8.11	0.0499
	8.13	0.0499
	8.14	0.0499
	8.16	0.0499
	8.18	0.0499
	8.19	0.0499
	8.21	0.0499
	8.23	0.0499
	8.24	0.0499
	8.26	0.0499
	8.28	0.0499
	8.29	0.0499
	8.31	0.0499
	8.33	0.0499
	8.34	0.0499
	8.36	0.0499
	8.38	0.0499
	8.39	0.0499
	8.41	0.0499
	8.43	0.0499
	8.44	0.0499
	8.46	0.0499
	8.48	0.0499
	8.49	0.0499
	8.51	0.0499
	8.53	0.0496
	8.54	0.0496
	8.56	0.0496
	8.58	0.0496
	8.59	0.0496
	8.61	0.0496
	8.63	0.0496
	8.64	0.0496
	8.66	0.0493
	8.68	0.0493
	8.69	0.0493
	8.71	0.0493
	8.73	0.049
	8.74	0.049
	8.76	0.049
	8.78	0.049
	8.79	0.0487
	8.81	0.0487
	8.83	0.0484
	8.84	0.0484
	8.86	0.0484
	8.88	0.0481
	8.89	0.0481
	8.91	0.0481
	8.93	0.0477
	8.94	0.0477
	8.96	0.0477
	8.98	0.0477
	8.99	0.0477
	9.01	0.0477
	9.03	0.0477
	9.04	0.0477
	9.06	0.0477
	9.08	0.0477
	9.09	0.0477
	9.11	0.0477
	9.13	0.0477
	9.14	0.0477
	9.16	0.0477
	9.18	0.0477
	9.19	0.0477
	9.21	0.0477
	9.23	0.0477
	9.24	0.0477
	9.26	0.0477
	9.28	0.0481
	9.29	0.0481
	9.31	0.0481
	9.33	0.0481
	9.34	0.0481
	9.36	0.0481
	9.38	0.0481
	9.39	0.0484
	9.41	0.0484
	9.43	0.0484
	9.44	0.0484
	9.46	0.0484
	9.48	0.0484
	9.49	0.0484
	9.51	0.0484
	9.53	0.0484
	9.54	0.0484
	9.56	0.0484
	9.58	0.0484
	9.59	0.0484
	9.61	0.0484
	9.63	0.0484
	9.64	0.0484
	9.66	0.0484
	9.68	0.0484
	9.69	0.0484
	9.71	0.0484
	9.73	0.0484
	9.74	0.0484
	9.76	0.0484
	9.78	0.0484
	9.79	0.0481
	9.81	0.0484
	9.83	0.0481
	9.85	0.0484
	9.86	0.0481
	9.88	0.0481
	9.9	0.0481
	9.91	0.0481
	9.93	0.0481
	9.95	0.0481
	9.96	0.0481
	9.98	0.0481
	10	0.0477
	10.01	0.0477
	10.03	0.0477
	10.05	0.0474
	10.06	0.0474
	10.08	0.0474
	10.1	0.0474
	10.11	0.0471
	10.13	0.0471
	10.15	0.0471
	10.16	0.0468
	10.18	0.0468
	10.2	0.0465
	10.21	0.0465
	10.23	0.0465
	10.25	0.0462
	10.26	0.0462
	10.28	0.0462
	10.3	0.0462
	10.31	0.0459
	10.33	0.0459
	10.35	0.0459
	10.36	0.0459
	10.38	0.0459
	10.4	0.0456
	10.41	0.0456
	10.43	0.0456
	10.45	0.0459
	10.46	0.0459
	10.48	0.0459
	10.5	0.0459
	10.51	0.0459
	10.53	0.0459
	10.55	0.0459
	10.56	0.0459
	10.58	0.0459
	10.6	0.0462
	10.61	0.0462
	10.63	0.0459
	10.65	0.0459
	10.66	0.0459
	10.68	0.0459
	10.7	0.0459
	10.71	0.0459
	10.73	0.0459
	10.75	0.0459
	10.76	0.0459
	10.78	0.0459
	10.8	0.0459
	10.81	0.0459
	10.83	0.0456
	10.85	0.0456
	10.86	0.0456
	10.88	0.0456
	10.9	0.0456
	10.91	0.0456
	10.93	0.0456
	10.95	0.0453
	10.96	0.0453
	10.98	0.0453
	11	0.0453
	11.01	0.0453
	11.03	0.0453
	11.05	0.045
	11.06	0.045
	11.08	0.045
	11.1	0.045
	11.11	0.0446
	11.13	0.0446
	11.15	0.0446
	11.16	0.0446
	11.18	0.044
	11.2	0.044
	11.21	0.0437
	11.23	0.0437
	11.25	0.0434
	11.26	0.0434
	11.28	0.0431
	11.3	0.0431
	11.31	0.0428
	11.33	0.0428
	11.35	0.0425
	11.36	0.0425
	11.38	0.0422
	11.4	0.0422
	11.41	0.0419
	11.43	0.0415
	11.45	0.0415
	11.46	0.0412
	11.48	0.0409
	11.5	0.0409
	11.51	0.0406
	11.53	0.0403
	11.55	0.0403
	11.56	0.04
	11.58	0.04
	11.6	0.0397
	11.61	0.0394
	11.63	0.0394
	11.65	0.0394
	11.66	0.0391
	11.68	0.0391
	11.7	0.0391
	11.71	0.0391
	11.73	0.0391
	11.75	0.0391
	11.76	0.0388
	11.78	0.0388
	11.8	0.0388
	11.81	0.0388
	11.83	0.0384
	11.85	0.0384
	11.86	0.0384
	11.88	0.0381
	11.9	0.0381
	11.91	0.0381
	11.93	0.0381
	11.95	0.0378
	11.96	0.0378
	11.98	0.0375
	12	0.0375
	12.01	0.0372
	12.03	0.0372
	12.05	0.0372
	12.06	0.0369
	12.08	0.0369
	12.1	0.0366
	12.11	0.0366
	12.13	0.0363
	12.15	0.0363
	12.16	0.036
	12.18	0.0357
	12.2	0.0353
	12.21	0.0353
	12.23	0.035
	12.25	0.0347
	12.26	0.0347
	12.28	0.0344
	12.3	0.0341
	12.31	0.0338
	12.33	0.0338
	12.35	0.0335
	12.36	0.0332
	12.38	0.0329
	12.4	0.0326
	12.41	0.0322
	12.43	0.0319
	12.45	0.0316
	12.46	0.0316
	12.48	0.031
	12.5	0.0307
	12.51	0.0307
	12.53	0.0301
	12.55	0.0298
	12.56	0.0295
	12.58	0.0291
	12.6	0.0288
	12.61	0.0285
	12.63	0.0282
	12.65	0.0279
	12.66	0.0273
	12.68	0.027
	12.7	0.0264
	12.71	0.026
	12.73	0.0254
	12.75	0.0248
	12.76	0.0242
	12.78	0.0239
	12.8	0.0229
	12.81	0.0223
	12.83	0.0217
	12.85	0.0211
	12.86	0.0205
	12.88	0.0198
	12.9	0.0192
	12.91	0.0186
	12.93	0.018
	12.95	0.0171
	12.96	0.0164
	12.98	0.0158
	13	0.0149
	13.01	0.0143
	13.03	0.0136
	13.05	0.0127
	13.06	0.0121
	13.08	0.0112
	13.1	0.0105
	13.1	0.0099
	13.1	0.0601
	13.11	0.0704
	13.12	0.0806
	13.14	0.0893
	13.15	0.0952
	13.17	0.0995
	13.19	0.1029
	13.2	0.106
	13.22	0.1085
	13.24	0.1104
	13.25	0.1122
	13.27	0.1135
	13.29	0.1147
	13.3	0.1156
	13.32	0.1166
	13.34	0.1172
	13.35	0.1178
	13.37	0.1184
	13.39	0.1184
	13.4	0.1187
	13.42	0.119
	13.44	0.119
	13.45	0.119
	13.47	0.119
	13.49	0.119
	13.5	0.119
	13.52	0.119
	13.54	0.119
	13.55	0.1187
	13.57	0.1187
	13.59	0.1187
	13.6	0.1184
	13.62	0.1184
	13.64	0.1184
	13.65	0.1184
	13.67	0.1181
	13.69	0.1181
	13.7	0.1178
	13.72	0.1178
	13.74	0.1178
	13.75	0.1178
	13.77	0.1175
	13.79	0.1175
	13.8	0.1175
	13.82	0.1175
	13.84	0.1172
	13.85	0.1172
	13.87	0.1172
	13.89	0.1172
	13.9	0.1172
	13.92	0.1169
	13.94	0.1169
	13.95	0.1166
	13.97	0.1166
	13.99	0.1166
	14	0.1166
	14.02	0.1163
	14.04	0.1163
	14.05	0.1163
	14.07	0.1163
	14.09	0.1163
	14.1	0.1163
	14.12	0.1163
	14.14	0.1163
	14.15	0.1163
	14.17	0.1159
	14.19	0.1159
	14.2	0.1159
	14.22	0.1159
	14.24	0.1159
	14.25	0.1159
	14.27	0.1159
	14.29	0.1159
	14.3	0.1159
	14.32	0.1159
	14.34	0.1159
	14.35	0.1159
	14.37	0.1159
	14.39	0.1159
	14.4	0.1159
	14.42	0.1159
	14.44	0.1159
	14.45	0.1159
	14.47	0.1159
	14.49	0.1159
	14.5	0.1159
	14.52	0.1159
	14.54	0.1159
	14.55	0.1159
	14.57	0.1159
	14.59	0.1159
	14.6	0.1159
	14.62	0.1159
	14.64	0.1159
	14.65	0.1159
	14.67	0.1159
	14.69	0.1159
	14.7	0.1159
	14.72	0.1159
	14.74	0.1163
	14.75	0.1163
	14.77	0.1163
	14.79	0.1163
	14.8	0.1163
	14.82	0.1163
	14.84	0.1163
	14.85	0.1163
	14.87	0.1163
	14.89	0.1166
	14.9	0.1166
	14.92	0.1166
	14.94	0.1166
	14.95	0.1166
	14.97	0.1166
	14.99	0.1166
	15	0.1166
	15.02	0.1166
	15.04	0.1166
	15.05	0.1166
	15.07	0.1166
	15.09	0.1166
	15.1	0.1166
	15.12	0.1169
	15.14	0.1169
	15.15	0.1169
	15.17	0.1169
	15.19	0.1169
	15.2	0.1172
	15.22	0.1172
	15.24	0.1172
	15.25	0.1175
	15.27	0.1175
	15.29	0.1175
	15.3	0.1175
	15.32	0.1178
	15.34	0.1178
	15.35	0.1178
	15.37	0.1181
	15.39	0.1181
	15.4	0.1181
	15.42	0.1181
	15.44	0.1184
	15.45	0.1184
	15.47	0.1184
	15.49	0.1184
	15.5	0.1184
	15.52	0.1184
	15.54	0.1187
	15.55	0.1187
	15.57	0.1187
	15.59	0.1187
	15.6	0.1187
	15.62	0.119
	15.64	0.119
	15.66	0.119
	15.67	0.119
	15.69	0.1194
	15.71	0.1194
	15.72	0.1194
	15.74	0.1194
	15.76	0.1197
	15.77	0.1197
	15.79	0.1197
	15.81	0.1197
	15.82	0.12
	15.84	0.12
	15.86	0.12
	15.87	0.12
	15.89	0.1203
	15.91	0.1203
	15.92	0.1203
	15.94	0.1203
	15.96	0.1206
	15.97	0.1206
	15.99	0.1206
	16.01	0.1206
	16.02	0.1209
	16.04	0.1209
	16.06	0.1209
	16.07	0.1209
	16.09	0.1212
	16.11	0.1212
	16.12	0.1212
	16.14	0.1215
	16.16	0.1215
	16.17	0.1215
	16.19	0.1215
	16.21	0.1218
	16.22	0.1218
	16.24	0.1218
	16.26	0.1221
	16.27	0.1221
	16.29	0.1221
	16.31	0.1225
	16.32	0.1225
	16.34	0.1225
	16.36	0.1228
	16.37	0.1228
	16.39	0.1228
	16.41	0.1231
	16.42	0.1231
	16.44	0.1234
	16.46	0.1234
	16.47	0.1234
	16.49	0.1234
	16.51	0.1237
	16.52	0.1237
	16.54	0.1237
	16.56	0.1237
	16.57	0.124
	16.59	0.124
	16.61	0.124
	16.62	0.124
	16.64	0.1243
	16.66	0.1243
	16.67	0.1243
	16.69	0.1243
	16.71	0.1246
	16.72	0.1246
	16.74	0.1249
	16.76	0.1249
	16.77	0.1249
	16.79	0.1252
	16.81	0.1252
	16.82	0.1256
	16.84	0.1256
	16.86	0.1259
	16.87	0.1262
	16.89	0.1262
	16.91	0.1265
	16.92	0.1268
	16.94	0.1268
	16.96	0.1271
	16.97	0.1274
	16.99	0.1274
	17.01	0.1277
	17.02	0.1277
	17.04	0.128
	17.06	0.128
	17.07	0.1283
	17.09	0.1283
	17.11	0.129
	17.12	0.1293
	17.14	0.1293
	17.16	0.1296
	17.17	0.1299
	17.19	0.1302
	17.21	0.1302
	17.22	0.1305
	17.24	0.1308
	17.26	0.1308
	17.27	0.1311
	17.29	0.1311
	17.31	0.1314
	17.32	0.1318
	17.34	0.1321
	17.36	0.1321
	17.37	0.1324
	17.39	0.1327
	17.41	0.133
	17.42	0.1333
	17.44	0.1333
	17.46	0.1336
	17.47	0.1339
	17.49	0.1339
	17.51	0.1342
	17.52	0.1345
	17.54	0.1349
	17.56	0.1349
	17.57	0.1352
	17.59	0.1355
	17.61	0.1355
	17.62	0.1358
	17.64	0.1361
	17.66	0.1361
	17.67	0.1364
	17.69	0.1367
	17.71	0.1367
	17.72	0.137
	17.74	0.1373
	17.76	0.1373
	17.77	0.1376
	17.79	0.1376
	17.81	0.138
	17.82	0.1383
	17.84	0.1383
	17.86	0.1383
	17.87	0.1386
	17.89	0.1389
	17.91	0.1389
	17.92	0.1392
	17.94	0.1395
	17.96	0.1398
	17.97	0.1398
	17.99	0.1401
	18.01	0.1404
	18.02	0.1407
	18.04	0.1407
	18.06	0.1411
	18.07	0.1414
	18.09	0.1414
	18.11	0.1417
	18.12	0.142
	18.14	0.1423
	18.16	0.1423
	18.17	0.1426
	18.19	0.1426
	18.21	0.1429
	18.22	0.1432
	18.24	0.1432
	18.26	0.1435
	18.27	0.1435
	18.29	0.1438
	18.31	0.1442
	18.32	0.1442
	18.34	0.1445
	18.36	0.1445
	18.37	0.1448
	18.39	0.1448
	18.41	0.1451
	18.42	0.1451
	18.44	0.1454
	18.46	0.1454
	18.47	0.1457
	18.49	0.1457
	18.51	0.146
	18.52	0.146
	18.54	0.146
	18.56	0.1463
	18.57	0.1463
	18.59	0.1466
	18.61	0.1466
	18.62	0.1466
	18.64	0.1469
	18.66	0.1469
	18.67	0.1469
	18.69	0.1469
	18.71	0.1473
	18.72	0.1473
	18.74	0.1473
	18.76	0.1473
	18.77	0.1476
	18.79	0.1476
	18.81	0.1476
	18.82	0.1479
	18.84	0.1479
	18.86	0.1479
	18.87	0.1479
	18.89	0.1479
	18.91	0.1482
	18.92	0.1482
	18.94	0.1482
	18.96	0.1482
	18.97	0.1482
	18.99	0.1485
	19.01	0.1485
	19.02	0.1485
	19.04	0.1488
	19.06	0.1488
	19.07	0.1488
	19.09	0.1488
	19.11	0.1491
	19.12	0.1491
	19.14	0.1491
	19.16	0.1494
	19.17	0.1494
	19.19	0.1494
	19.21	0.15
	19.22	0.15
	19.24	0.15
	19.26	0.15
	19.27	0.1504
	19.29	0.1504
	19.31	0.1504
	19.32	0.1507
	19.34	0.1507
	19.36	0.1507
	19.37	0.1507
	19.39	0.151
	19.41	0.151
	19.42	0.151
	19.44	0.151
	19.46	0.1513
	19.48	0.1513
	19.49	0.1513
	19.51	0.1513
	19.52	0.1513
	19.54	0.1516
	19.56	0.1516
	19.57	0.1516
	19.59	0.1516
	19.61	0.1516
	19.63	0.1519
	19.64	0.1519
	19.66	0.1519
	19.68	0.1519
	19.69	0.1519
	19.71	0.1519
	19.73	0.1522
	19.74	0.1522
	19.76	0.1522
	19.78	0.1522
	19.79	0.1522
	19.81	0.1522
	19.83	0.1525
	19.84	0.1525
	19.86	0.1525
	19.88	0.1525
	19.89	0.1525
	19.91	0.1525
	19.93	0.1525
	19.94	0.1525
	19.96	0.1525
	19.98	0.1528
	19.99	0.1528
	20.01	0.1528
	20.03	0.1528
	20.04	0.1528
	20.06	0.1528
	20.08	0.1528
	20.09	0.1528
	20.11	0.1528
	20.13	0.1531
	20.14	0.1531
	20.16	0.1531
	20.18	0.1531
	20.19	0.1531
	20.21	0.1535
	20.23	0.1535
	20.24	0.1535
	20.26	0.1535
	20.28	0.1535
	20.29	0.1538
	20.31	0.1538
	20.33	0.1538
	20.34	0.1538
	20.36	0.1541
	20.38	0.1541
	20.39	0.1541
	20.41	0.1541
	20.43	0.1544
	20.44	0.1544
	20.46	0.1544
	20.48	0.1544
	20.49	0.1547
	20.51	0.1547
	20.53	0.1547
	20.54	0.1547
	20.56	0.1547
	20.58	0.155
	20.59	0.155
	20.61	0.155
	20.63	0.155
	20.64	0.1553
	20.66	0.1553
	20.68	0.1553
	20.69	0.1553
	20.71	0.1553
	20.73	0.1556
	20.74	0.1556
	20.76	0.1556
	20.78	0.1556
	20.79	0.1556
	20.81	0.1559
	20.83	0.1559
	20.84	0.1559
	20.86	0.1559
	20.88	0.1559
	20.89	0.1559
	20.91	0.1563
	20.93	0.1563
	20.94	0.1563
	20.96	0.1563
	20.98	0.1566
	20.99	0.1566
	21.01	0.1566
	21.03	0.1566
	21.04	0.1566
	21.06	0.1566
	21.08	0.1569
	21.09	0.1569
	21.11	0.1569
	21.13	0.1569
	21.14	0.1572
	21.16	0.1572
	21.18	0.1572
	21.19	0.1572
	21.21	0.1575
	21.23	0.1575
	21.24	0.1575
	21.26	0.1578
	21.28	0.1578
	21.29	0.1578
	21.31	0.1578
	21.33	0.1581
	21.34	0.1581
	21.36	0.1581
	21.38	0.1584
	21.39	0.1584
	21.41	0.1584
	21.43	0.1587
	21.44	0.1587
	21.46	0.159
	21.48	0.159
	21.49	0.1594
	21.51	0.1594
	21.53	0.1597
	21.54	0.1597
	21.56	0.16
	21.58	0.16
	21.59	0.16
	21.61	0.1603
	21.63	0.1606
	21.64	0.1606
	21.66	0.1609
	21.68	0.1609
	21.69	0.1612
	21.71	0.1615
	21.73	0.1615
	21.74	0.1618
	21.76	0.1621
	21.78	0.1621
	21.79	0.1625
	21.81	0.1625
	21.83	0.1628
	21.84	0.1631
	21.86	0.1631
	21.88	0.1634
	21.89	0.1637
	21.91	0.164
	21.93	0.164
	21.94	0.1643
	21.96	0.1646
	21.98	0.1649
	21.99	0.1649
	22.01	0.1652
	22.03	0.1656
	22.04	0.1659
	22.06	0.1662
	22.08	0.1662
	22.09	0.1665
	22.11	0.1668
	22.13	0.1671
	22.14	0.1674
	22.16	0.1677
	22.18	0.1677
	22.19	0.168
	22.21	0.1683
	22.23	0.1687
	22.25	0.169
	22.26	0.1693
	22.28	0.1696
	22.3	0.1699
	22.31	0.1702
	22.33	0.1711
	22.35	0.1714
	22.36	0.1718
	22.38	0.1721
	22.4	0.1724
	22.41	0.1727
	22.43	0.173
	22.45	0.1733
	22.46	0.1739
	22.48	0.1742
	22.5	0.1745
	22.51	0.1752
	22.53	0.1755
	22.55	0.1758
	22.56	0.1764
	22.58	0.1767
	22.6	0.1773
	22.61	0.1776
	22.63	0.178
	22.65	0.1786
	22.66	0.1789
	22.68	0.1795
	22.7	0.1801
	22.71	0.1804
	22.73	0.1811
	22.75	0.1817
	22.76	0.1823
	22.78	0.1829
	22.8	0.1835
	22.81	0.1842
	22.83	0.1851
	22.85	0.1857
	22.86	0.1863
	22.88	0.1873
	22.9	0.1879
	22.91	0.1885
	22.93	0.1894
	22.95	0.1904
	22.96	0.191
	22.98	0.1922
	23	0.1931
	23.01	0.1941
	23.03	0.195
	23.05	0.1959
	23.06	0.1969
	23.08	0.1978
	23.1	0.1984
	23.11	0.1993
	23.13	0.2003
	23.15	0.2012
	23.16	0.2021
	23.18	0.2028
	23.2	0.2037
	23.21	0.2046
	23.23	0.2055
	23.25	0.2065
	23.26	0.2074
	23.28	0.2083
	23.3	0.2096
	23.31	0.2105
	23.33	0.2117
	23.35	0.2136
	23.36	0.2148
	23.38	0.2161
	23.4	0.2176
	23.41	0.2189
	23.43	0.2204
	23.45	0.222
	23.46	0.2235
	23.48	0.2248
	23.5	0.2257
	23.51	0.2266
	23.53	0.2272
	23.55	0.2279
	23.56	0.2282
	23.58	0.2288
	23.6	0.2291
	23.61	0.2294
	23.63	0.2294
	23.65	0.2297
	23.66	0.23
	23.68	0.2303
	23.7	0.2303
	23.71	0.2307
	23.73	0.231
	23.75	0.231
	23.76	0.2313
	23.78	0.2313
	23.8	0.2316
	23.81	0.2316
	23.83	0.2319
	23.85	0.2319
	23.86	0.2322
	23.88	0.2322
	23.9	0.2325
	23.91	0.2328
	23.93	0.2328
	23.95	0.2331
	23.96	0.2331
	23.98	0.2334
	24	0.2338
	24.01	0.2338
	24.03	0.2344
	24.05	0.2347
	24.06	0.2347
	24.08	0.235
	24.1	0.2353
	24.11	0.2356
	24.13	0.2356
	24.15	0.2359
	24.16	0.2362
	24.18	0.2365
	24.2	0.2369
	24.21	0.2375
	24.23	0.2375
	24.25	0.2381
	24.26	0.2384
	24.28	0.239
	24.3	0.2396
	24.31	0.2406
	24.33	0.2412
	24.35	0.2421
	24.36	0.2431
	24.38	0.244
	24.4	0.2452
	24.41	0.2468
	24.43	0.2483
	24.45	0.2502
	24.46	0.2524
	24.48	0.2548
	24.5	0.2579
	24.51	0.261
	24.53	0.2648
	24.55	0.2691
	24.56	0.2737
	24.58	0.279
	24.6	0.2849
	24.61	0.2911
	24.63	0.2979
	24.65	0.3051
	24.66	0.3125
	24.68	0.3206
	24.7	0.3289
	24.71	0.3376
	24.73	0.3469
	24.75	0.3562
	24.76	0.3664
	24.78	0.3767
	24.8	0.3869
	24.81	0.3971
	24.82	0.4074
	24.84	0.4176
	24.85	0.4278
	24.86	0.4381
	24.88	0.4483
	24.89	0.4585
	24.9	0.4688
	24.91	0.479
	24.92	0.4892
	24.93	0.4994
	24.94	0.5097
	24.95	0.5199
	24.95	0.5301
	24.96	0.5404
	24.97	0.5509
	24.98	0.5611
	24.99	0.5714
	24.99	0.5816
	25	0.5918
	25.01	0.6021
	25.01	0.6123
	25.02	0.6225
	25.02	0.6328
	25.03	0.643
	25.03	0.6532
	25.04	0.6634
	25.04	0.6737
	25.05	0.6839
	25.05	0.6941
	25.06	0.7044
	25.06	0.7146
	25.06	0.7248
	25.07	0.7351
	25.07	0.7453
	25.07	0.7558
	25.07	0.7661
	25.08	0.7766
	25.08	0.7871
	25.08	0.7974
	25.08	0.8076
	25.08	0.8178
	25.09	0.8281
	25.09	0.8383
	25.09	0.8485
	25.09	0.8591
	25.09	0.8693
	25.09	0.8795
	25.1	0.8901
	25.1	0.9006
	25.1	0.9108
	25.1	0.9211
	25.1	0.9313
	25.1	0.9415
	25.1	0.9521
	25.11	0.9626
	25.11	0.9735
	25.11	0.984
	25.11	0.9942
	25.11	1.0045
	25.11	1.0153
	25.12	1.0259
	25.12	1.0364
	25.12	1.0469
	25.12	1.0578
	25.12	1.068
	25.12	1.0789
	25.12	1.0894
	25.13	1.0996
	25.13	1.1102
	25.13	1.1207
	25.13	1.131
	25.13	1.1412
	25.13	1.1514
	25.13	1.1616
	25.14	1.1719
	25.14	1.1824
	25.14	1.193
	25.14	1.2032
	25.14	1.2134
	25.14	1.2236
	25.14	1.2342
	25.15	1.2447
	25.15	1.2556
	25.15	1.2658
	25.15	1.276
	25.15	1.2866
	25.15	1.2968
	25.15	1.3077
	25.15	1.3185
	25.16	1.3287
	25.16	1.339
	25.16	1.3498
	25.16	1.3607
	25.16	1.3709
	25.16	1.3818
	25.16	1.392
	25.16	1.4028
	25.16	1.4131
	25.16	1.4233
	25.16	1.4335
	25.17	1.4444
	25.17	1.4549
	25.17	1.4652
	25.17	1.4757
	25.17	1.4859
	25.17	1.4965
	25.17	1.5002
	25.17	1.4658
	25.17	1.4404
	25.17	1.4094
	25.17	1.3917
	25.17	1.3759
	25.17	1.3613
	25.17	1.3458
	25.17	1.3343
	25.17	1.3204
	25.17	1.3095
	25.17	1.295
	25.17	1.2819
	25.17	1.2677
	25.17	1.255
	25.17	1.2447
	25.17	1.2326
	25.17	1.2218
	25.17	1.2103
	25.17	1.1998
	25.17	1.1892
	25.18	1.179
	25.18	1.1678
	25.18	1.157
	25.18	1.1458
	25.18	1.1356
	25.18	1.1248
	25.18	1.1139
	25.18	1.1037
	25.18	1.0934
	25.18	1.0826
	25.18	1.072
	25.18	1.0618
	25.18	1.0516
	25.19	1.041
	25.19	1.0302
	25.19	1.0193
	25.19	1.0088
	25.19	0.9986
	25.19	0.988
	25.19	0.9775
	25.19	0.9666
	25.19	0.9561
	25.2	0.9456
	25.2	0.9353
	25.2	0.9248
	25.2	0.9142
	25.2	0.904
	25.2	0.8938
	25.2	0.8832
	25.2	0.8724
	25.21	0.8619
	25.21	0.8516
	25.21	0.8414
	25.21	0.8312
	25.21	0.8206
	25.21	0.8101
	25.21	0.7999
	25.21	0.7896
	25.22	0.7794
	25.22	0.7688
	25.22	0.7586
	25.22	0.7484
	25.22	0.7382
	25.23	0.7276
	25.23	0.7174
	25.23	0.7072
	25.23	0.6969
	25.24	0.6867
	25.24	0.6765
	25.24	0.6662
	25.25	0.656
	25.25	0.6458
	25.26	0.6355
	25.26	0.6253
	25.27	0.6151
	25.27	0.6048
	25.28	0.5946
	25.28	0.5844
	25.29	0.5742
	25.3	0.5639
	25.3	0.5537
	25.31	0.5435
	25.32	0.5332
	25.33	0.523
	25.33	0.5128
	25.34	0.5025
	25.35	0.4923
	25.36	0.4821
	25.37	0.4719
	25.38	0.4616
	25.39	0.4514
	25.4	0.4412
	25.41	0.4309
	25.42	0.4207
	25.43	0.4105
	25.45	0.4002
	25.46	0.39
	25.47	0.3798
	25.49	0.3695
	25.5	0.3593
	25.52	0.3491
	25.54	0.3389
	25.55	0.3292
	25.57	0.3196
	25.59	0.3103
	25.6	0.3016
	25.62	0.293
	25.64	0.2852
	25.65	0.2772
	25.67	0.2694
	25.69	0.2626
	25.7	0.2558
	25.72	0.2486
	25.74	0.2421
	25.75	0.2362
	25.77	0.2297
	25.79	0.2241
	25.8	0.2189
	25.82	0.2139
	25.84	0.209
	25.85	0.2052
	25.87	0.2024
	25.89	0.2006
	25.9	0.1993
	25.92	0.1987
	25.94	0.1984
	25.95	0.1978
	25.97	0.1978
	25.99	0.1975
	26	0.1972
	26.02	0.1969
	26.04	0.1966
	26.05	0.1966
	26.07	0.1962
	26.09	0.1959
	26.1	0.1956
	26.12	0.1953
	26.14	0.1953
	26.15	0.195
	26.17	0.1947
	26.19	0.1944
	26.2	0.1941
	26.22	0.1938
	26.24	0.1935
	26.25	0.1931
	26.27	0.1928
	26.29	0.1925
	26.3	0.1922
	26.32	0.1916
	26.34	0.191
	26.35	0.1907
	26.37	0.1904
	26.39	0.1897
	26.4	0.1894
	26.42	0.1888
	26.44	0.1885
	26.45	0.1879
	26.47	0.1876
	26.49	0.1869
	26.5	0.1863
	26.52	0.1857
	26.54	0.1851
	26.55	0.1842
	26.57	0.1835
	26.59	0.1829
	26.6	0.182
	26.62	0.1811
	26.64	0.1804
	26.65	0.1795
	26.67	0.1786
	26.69	0.1776
	26.7	0.1767
	26.72	0.1758
	26.74	0.1749
	26.75	0.1739
	26.77	0.1727
	26.79	0.1718
	26.8	0.1702
	26.82	0.1693
	26.84	0.168
	26.85	0.1671
	26.87	0.1659
	26.89	0.1649
	26.9	0.1637
	26.92	0.1625
	26.94	0.1615
	26.95	0.1603
	26.97	0.1594
	26.99	0.1581
	27	0.1572
	27.02	0.1559
	27.04	0.155
	27.05	0.1538
	27.07	0.1525
	27.09	0.1516
	27.1	0.1504
	27.12	0.1488
	27.14	0.1479
	27.15	0.1466
	27.17	0.1454
	27.19	0.1442
	27.2	0.1429
	27.22	0.142
	27.24	0.1407
	27.25	0.1398
	27.27	0.1386
	27.29	0.1376
	27.3	0.1367
	27.32	0.1358
	27.34	0.1349
	27.35	0.1339
	27.37	0.133
	27.39	0.1321
	27.4	0.1311
	27.42	0.1302
	27.44	0.1293
	27.45	0.128
	27.47	0.1271
	27.49	0.1262
	27.5	0.1252
	27.52	0.124
	27.54	0.1231
	27.55	0.1221
	27.57	0.1209
	27.59	0.12
	27.6	0.1187
	27.62	0.1181
	27.64	0.1172
	27.65	0.1163
	27.67	0.1153
	27.69	0.1144
	27.7	0.1138
	27.72	0.1132
	27.74	0.1125
	27.75	0.1119
	27.77	0.1113
	27.79	0.111
	27.8	0.1104
	27.82	0.1101
	27.84	0.1094
	27.85	0.1091
	27.87	0.1085
	27.89	0.1082
	27.9	0.1079
	27.92	0.1073
	27.94	0.107
	27.95	0.1063
	27.97	0.106
	27.99	0.1057
	28	0.1054
	28.02	0.1051
	28.04	0.1048
	28.05	0.1042
	28.07	0.1042
	28.09	0.1039
	28.1	0.1035
	28.12	0.1032
	28.14	0.1029
	28.15	0.1026
	28.17	0.1023
	28.19	0.102
	28.2	0.1017
	28.22	0.1014
	28.24	0.1011
	28.25	0.1008
	28.27	0.1008
	28.29	0.1004
	28.3	0.1001
	28.32	0.0998
	28.34	0.0998
	28.35	0.0995
	28.37	0.0992
	28.39	0.0989
	28.41	0.0986
	28.42	0.0986
	28.44	0.0986
	28.46	0.0983
	28.47	0.098
	28.49	0.0977
	28.51	0.0977
	28.52	0.0973
	28.54	0.097
	28.56	0.097
	28.57	0.0967
	28.59	0.0964
	28.61	0.0961
	28.62	0.0961
	28.64	0.0958
	28.66	0.0955
	28.67	0.0955
	28.69	0.0952
	28.71	0.0949
	28.72	0.0949
	28.74	0.0946
	28.76	0.0942
	28.77	0.0942
	28.79	0.0939
	28.81	0.0939
	28.82	0.0936
	28.84	0.0936
	28.86	0.0933
	28.87	0.0933
	28.89	0.0933
	28.91	0.093
	28.92	0.0927
	28.94	0.0927
[truncated: 6,104 more rows]

## Sheet: Figure 2b
Figure 2b	Li|Gen2|NMC532 (Y = 0.063*X+93.7)				Li|Gen2|Gr (Y = 0.21*X+79)				Gr|Gen2|NMC532 (Y = 0.42*X+58)				Presumed Irreversible Coulombic Loss
	Charge Retention, %	Stardard deviation (SD)	Capacity Retention, %	SD	Charge Retention, %	SD	Capacity Retention, %	SD	Charge Retention, %	SD	Capacity Retention, %	SD	Charge Retention, %	Capacity Retention, %
	100	0	100	0	100	0	100	0	100	0	100	0	100	100
	90.8178	0.57354	99.42	0.30767	93.3186	0.69125	98.829	0.405	86.5437	1.05756	94.3017	0.35806	99	99
	83.9241	0.31857	98.96	0.32999	91.1995	1.1165	98.2635	0.1755	77.2643	0.42526	90.4369	0.92438	98	98
	78.6821	0.81073	98.73	0.31511	88.9239	0.28746	97.7229	0.37451	72.1266	1.0718	88.2095	0.15643	97	97
					87.5353	0.32348	97.3578	0.38507					96	96
													95	95
													94	94
													93	93
													92	92
													91	91
													90	90
													89	89
													88	88
													87	87
													86	86
													85	85
													84	84
													83	83
													82	82
													81	81
													80	80

## Sheet: Figure 2c
Figure 2C	Fresh Gr|Gen2|NMC532 cells			Aged Gr|Gen2|NMC532 cells
	Cycle	Discharge Capacity, mAh	SD	Cycle	Discharge Capacity, mAh	SD
	1	3.0502	0.02386	1	1.8929	0.02813
	2	2.6245	0.02559	2	2.3039	0.00409
	3	2.64	0.02618	3	2.3094	0.0041

## Sheet: Figure 2d
Figure 2d	fresh Li|Gen2|NMC532			aged Li|Gen2|NMC532			harvested Li|Gen2|NMC532
	Cycle	Discharge Capacity, mAh	SD	Cycle	Discharge Capacity, mAh	SD	Cycle	Discharge Capacity, mAh	SD
	1	3.001	0.02602	1	2.0498	0.01662	1	0.27842	0.01132
	2	2.54059	0.02264	2	2.5032	0.01789	2	2.5164	0.01716
	3	2.55456	0.02234	3	2.5027	0.01789	3	2.5033	0.01946

## Sheet: Figure 2e
Figure 2e	fresh Li|Gen2|Gr			aged Li|Gen2|Gr			harvested Li|Gen2|Gr
	Cycle	Discharge Capacity, mAh	SD	Cycle	Discharge Capacity, mAh	SD	Cycle	Discharge Capacity, mAh	SD
	1	3.48396	0.0646	1	2.93972	0.02383	1	0	0
	2	3.29152	0.03382	2	3.23783	0.03935	2	3.20099	0.06036
	3	3.29052	0.06835	3	3.21936	0.04638	3	3.22237	0.06076

## Sheet: Figure 3b
Figure 3b	OCV-RPT tests of LiǀGen2ǀGr cells					OCV-RPT tests of LiǀGen2ǀNMC532 cells
	Aging Time, months	Capacity Retention, %	SD	Charge Retention, %	SD	Aging Time, months	Capacity Retention, %	SD	Charge Retention, %	SD
	0	100	0	100	0	0	100	0	100	0
	1	98.829	0.405	93.3186	0.69125	1	99.6208	0.30767	90.8178	0.57354
	2	98.2635	0.1755	91.1995	1.1165	2	98.9554	0.32999	83.9241	0.31857
	3	97.7229	0.37451	88.9239	0.28746	3	98.7253	0.31511	78.6821	0.81073
	4	97.7403	0.38507	87.5353	0.32348

## Sheet: Figure 3c
Figure 3c	OCV-RPT tests of GrǀGen2ǀNMC532 full cells					full cell's capacity calculatation using half cell's OCV-RPT
	Aging Time, months	Capacity Retention, %	SD	Charge Retention, %	SD	Capacity Retention, %	SD
	0	100	0	100	0	100	0
	1	94.3017	0.35806	86.5437	1.05756	95.0282	0.98529
	2	90.4369	0.92438	77.2643	0.42526	90.6881	1.17425
	3	88.2095	0.15643	72.1266	1.0718	87.8811	0.93818

## Sheet: Figure 5a
Figure 5a	HpLC test of Li‖Gr at 0.095V			HpLC test of Li‖Gr at 0.05V
	Time, hrs	Leakage Current, µA	fitting for continuous growth model (y = -0.101-3.7*x^-0.5), µA	Time, hrs	Leakage Current, µA	fitting for continuous growth model (y = -0.0246-3.09*x^-0.5), µA
	3.00074	-175.892	-113.615	3.05926	-2.11826	-1.2136
	3.0841	-174.553	-10.6798	3.22597	-1.7379	-1.20531
	3.16745	-173.415	-7.5758	3.39265	-1.70049	-1.1972
	3.25082	-172.048	-6.19449	3.55937	-1.36967	-1.18926
	3.33413	-170.43	-5.37025	3.72608	-1.3497	-1.1815
	3.41749	-169.231	-4.80688	3.89279	-1.06487	-1.1739
	3.50086	-168.011	-4.39077	4.05952	-1.46421	-1.16646
	3.58423	-166.661	-4.06725	4.22624	-1.21543	-1.15917
	3.66759	-165.004	-3.80644	4.39296	-1.17729	-1.15203
	3.75092	-163.402	-3.59044	4.55967	-1.09909	-1.14503
	3.83428	-162.021	-3.4076	4.72636	-0.98772	-1.13817
	3.91764	-160.181	-3.25029	4.8931	-1.29896	-1.13144
	4.001	-158.734	-3.11306	5.05981	-1.14126	-1.12484
	4.08436	-156.959	-2.99197	5.2265	-0.94993	-1.11837
	4.16771	-155.787	-2.88411	5.39322	-0.76061	-1.11202
	4.25107	-153.912	-2.7872	5.55992	-0.94125	-1.10579
	4.33444	-152.361	-2.69951	5.72665	-1.13323	-1.09966
	4.41777	-150.602	-2.61971	5.89336	-0.98414	-1.09365
	4.50115	-148.779	-2.54661	6.06009	-0.87714	-1.08775
	4.5845	-147.137	-2.47938	6.2268	-0.86083	-1.08195
	4.66785	-145.175	-2.41725	6.39351	-0.72679	-1.07626
	4.75121	-143.062	-2.35961	6.56022	-0.64665	-1.07066
	4.83454	-141.172	-2.30597	6.72691	-0.78784	-1.06515
	4.91789	-139.267	-2.25584	6.89361	-1.03505	-1.05974
	5.00127	-137.121	-2.20887	7.06037	-0.55996	-1.05442
	5.08464	-134.83	-2.16474	7.22713	-0.85961	-1.04918
	5.16797	-132.789	-2.12321	7.39382	-0.83428	-1.04404
	5.25129	-130.787	-2.08401	7.56053	-0.90929	-1.03897
	5.33466	-128.596	-2.04691	7.72723	-0.84277	-1.03399
	5.41802	-126.408	-2.01174	7.89394	-0.78633	-1.02908
	5.50141	-123.897	-1.97834	8.06065	-1.2485	-1.02425
	5.58473	-121.732	-1.94659	8.22735	-0.56572	-1.0195
	5.66808	-119.212	-1.91633	8.39405	-0.8649	-1.01482
	5.75143	-116.863	-1.88746	8.56076	-0.73909	-1.0102
	5.83476	-114.213	-1.85987	8.7275	-0.76936	-1.00566
	5.91817	-111.52	-1.83345	8.89423	-0.88906	-1.00119
	6.0015	-109.057	-1.80817	9.06094	-0.98306	-0.99678
	6.08486	-106.423	-1.7839	9.22767	-0.69011	-0.99243
	6.16819	-103.676	-1.76061	9.39436	-0.84736	-0.98815
	6.25155	-101.163	-1.73822	9.56108	-1.05865	-0.98393
	6.33491	-98.0668	-1.71666	9.72779	-0.8951	-0.97977
	6.41826	-95.1517	-1.69591	9.89451	-0.98911	-0.97567
	6.50162	-92.057	-1.67589	10.0612	-0.61361	-0.97162
	6.58496	-88.8322	-1.65659	10.2279	-0.92973	-0.96763
	6.66829	-85.7695	-1.63794	10.3946	-0.71662	-0.96369
	6.75167	-82.9623	-1.61991	10.5614	-0.913	-0.95981
	6.83505	-79.9311	-1.60248	10.7281	-0.9638	-0.95598
	6.91836	-76.8698	-1.58561	10.8948	-0.87383	-0.9522
	7.0017	-73.4198	-1.56927	11.0615	-1.08234	-0.94847
	7.08507	-70.3716	-1.55343	11.2282	-1.12633	-0.94479
	7.16841	-67.0549	-1.53807	11.3949	-0.88425	-0.94115
	7.25176	-63.9673	-1.52316	11.5616	-0.6701	-0.93756
	7.33511	-60.7783	-1.50868	11.7284	-0.7206	-0.93402
	7.41845	-57.6221	-1.49462	11.8951	-0.63112	-0.93052
	7.50182	-54.5206	-1.48095	12.0618	-0.78796	-0.92707
	7.58518	-51.5441	-1.46765	12.2285	-0.70496	-0.92366
	7.66853	-48.5178	-1.45471	12.3953	-0.74414	-0.92029
	7.7519	-45.6585	-1.44211	12.562	-0.85645	-0.91696
	7.83527	-42.6491	-1.42983	12.7287	-0.88923	-0.91367
	7.91863	-39.9621	-1.41787	12.8954	-0.87654	-0.91042
	8.00198	-37.3145	-1.40622	13.0621	-0.89665	-0.90721
	8.08534	-34.8028	-1.39485	13.2288	-0.71656	-0.90404
	8.1687	-32.2144	-1.38375	13.3956	-0.73353	-0.90091
	8.25206	-29.8985	-1.37292	13.5623	-0.80937	-0.89781
	8.33542	-27.761	-1.36235	13.729	-0.77924	-0.89475
	8.41878	-25.5004	-1.35202	13.8957	-0.83104	-0.89172
	8.50213	-23.4941	-1.34193	14.0624	-1.02542	-0.88873
	8.58548	-21.6797	-1.33206	14.2291	-0.67491	-0.88577
	8.66884	-19.9063	-1.32241	14.3958	-0.7976	-0.88284
	8.7522	-18.2615	-1.31297	14.5625	-0.86294	-0.87995
	8.83558	-16.5442	-1.30374	14.7293	-0.73237	-0.87708
	8.91889	-15.2617	-1.2947	14.896	-0.80564	-0.87425
	9.00224	-13.9596	-1.28585	15.0627	-0.76203	-0.87145
	9.08563	-12.498	-1.27718	15.2294	-0.89761	-0.86868
	9.16894	-11.4878	-1.26869	15.3961	-0.56865	-0.86594
	9.25229	-10.4138	-1.26037	15.5628	-0.60983	-0.86323
	9.33564	-9.49223	-1.25222	15.7296	-0.88082	-0.86055
	9.41898	-8.72513	-1.24422	15.8963	-0.79948	-0.8579
	9.50234	-7.82302	-1.23638	16.063	-0.91189	-0.85527
	9.5857	-7.10851	-1.22869	16.2297	-1.07652	-0.85267
	9.66905	-6.4132	-1.22114	16.3964	-0.86883	-0.8501
	9.7524	-5.83359	-1.21373	16.5632	-0.82621	-0.84755
	9.83578	-5.30172	-1.20646	16.7299	-0.63934	-0.84503
	9.91915	-4.86575	-1.19931	16.8966	-0.72193	-0.84254
	10.0025	-4.526	-1.1923	17.0633	-0.55457	-0.84006
	10.0858	-4.02891	-1.18542	17.23	-0.72156	-0.83762
	10.1691	-3.62819	-1.17865	17.3967	-0.66969	-0.8352
	10.2525	-3.53156	-1.172	17.5634	-0.61032	-0.8328
	10.3359	-3.18803	-1.16546	17.7301	-0.80238	-0.83043
	10.4192	-2.95562	-1.15903	17.8969	-0.73754	-0.82807
	10.5026	-2.78087	-1.15271	18.0636	-0.71615	-0.82574
	10.5859	-2.57692	-1.1465	18.2303	-0.7571	-0.82344
	10.6693	-2.3271	-1.14039	18.397	-0.83709	-0.82115
	10.7526	-2.32057	-1.13437	18.5637	-0.80243	-0.81889
	10.836	-2.17162	-1.12846	18.7305	-0.73038	-0.81665
	10.9193	-1.99413	-1.12263	18.8972	-0.61792	-0.81443
	11.0027	-1.91573	-1.11689	19.0638	-0.68354	-0.81222
	11.0861	-1.8908	-1.11125	19.2306	-0.77653	-0.81004
	11.1695	-1.80355	-1.10569	19.3972	-0.66503	-0.80788
	11.2528	-1.55883	-1.10022	19.564	-0.90876	-0.80574
	11.3362	-1.6329	-1.09482	19.7307	-0.85586	-0.80362
	11.4195	-1.55181	-1.08951	19.8974	-0.64315	-0.80152
	11.5029	-1.44918	-1.08428	20.0642	-0.84631	-0.79943
	11.5865	-1.52616	-1.07911	20.2309	-0.68999	-0.79737
	11.6779	-1.39226	-1.07354	20.3976	-1.07735	-0.79532
	11.7696	-1.37904	-1.06804	20.5643	-0.63315	-0.79329
	11.8529	-1.4393	-1.06312	20.731	-0.72487	-0.79128
	11.9363	-1.41141	-1.05826	20.8977	-0.87989	-0.78929
	12.0197	-1.36484	-1.05348	21.0645	-0.75266	-0.78731
	12.103	-1.31733	-1.04876	21.2312	-0.59924	-0.78535
	12.1864	-1.17376	-1.0441	21.3979	-0.67361	-0.78341
	12.2697	-1.27115	-1.03951	21.5646	-0.84563	-0.78148
	12.353	-1.0954	-1.03497	21.7313	-1.02843	-0.77957
	12.4364	-1.1824	-1.0305	21.898	-0.83637	-0.77768
	12.5198	-1.15216	-1.02609	22.0647	-0.77613	-0.7758
	12.6031	-1.19623	-1.02173	22.2314	-0.53774	-0.77393
	12.6864	-1.09671	-1.01743	22.3981	-0.8275	-0.77209
	12.7698	-1.09438	-1.01319	22.5649	-0.76009	-0.77025
	12.8532	-1.1804	-1.009	22.7316	-0.75528	-0.76844
	12.9365	-1.09736	-1.00486	22.8983	-0.72019	-0.76663
	13.0198	-1.07349	-1.00078	23.0651	-0.65108	-0.76484
	13.1032	-0.9436	-0.99674	23.2318	-0.64552	-0.76307
	13.1865	-1.12835	-0.99276	23.3985	-0.98819	-0.76131
	13.2699	-1.05831	-0.98882	23.5652	-0.81001	-0.75956
	13.3533	-1.04283	-0.98493	23.7319	-0.59287	-0.75783
	13.4366	-1.05508	-0.98109	23.8986	-0.84712	-0.75611
	13.52	-0.94028	-0.97729	24.0653	-0.55401	-0.75441
	13.6033	-1.04351	-0.97354	24.2321	-0.80668	-0.75271
	13.6867	-1.02067	-0.96983	24.3988	-0.65963	-0.75104
	13.77	-0.9445	-0.96616	24.5655	-0.68409	-0.74937
	13.8535	-0.9396	-0.96254	24.7322	-0.85341	-0.74772
	13.9367	-0.99723	-0.95896	24.8989	-0.58531	-0.74608
	14.0201	-0.99957	-0.95542	25.0656	-0.69169	-0.74445
	14.1035	-0.92985	-0.95192	25.2324	-0.49136	-0.74283
	14.1868	-0.85032	-0.94846	25.3991	-0.55044	-0.74123
	14.2702	-1.01214	-0.94503	25.5658	-0.81141	-0.73964
	14.3535	-0.91387	-0.94165	25.7325	-0.82307	-0.73806
	14.4369	-1.01452	-0.9383	25.8992	-0.73214	-0.73649
	14.5202	-0.93522	-0.93499	26.0659	-0.50565	-0.73493
	14.6036	-0.98709	-0.93172	26.2327	-0.59545	-0.73338
	14.6869	-0.97348	-0.92847	26.3994	-0.50638	-0.73185
	14.7703	-0.87562	-0.92527	26.5661	-0.82743	-0.73033
	14.8537	-0.91669	-0.9221	26.7328	-0.81757	-0.72882
	14.937	-0.86623	-0.91896	26.8995	-0.96212	-0.72731
	15.0204	-0.85631	-0.91585	27.0662	-0.60461	-0.72582
	15.1037	-0.95929	-0.91278	27.2329	-0.83767	-0.72434
	15.1871	-0.99722	-0.90973	27.3997	-1.04178	-0.72287
	15.2704	-0.76643	-0.90672	27.5664	-0.87943	-0.72141
	15.3538	-0.91387	-0.90374	27.7331	-0.66308	-0.71997
	15.4371	-0.86521	-0.90079	27.8998	-0.84839	-0.71853
	15.5205	-0.85552	-0.89787	28.0665	-0.71646	-0.7171
	15.6039	-0.90585	-0.89498	28.2333	-0.71265	-0.71568
	15.6872	-0.83168	-0.89211	28.3999	-0.55148	-0.71427
	15.7705	-0.86739	-0.88928	28.5667	-0.87624	-0.71287
	15.8539	-0.83918	-0.88647	28.7334	-0.51868	-0.71148
	15.9373	-0.84819	-0.88369	28.9001	-0.69231	-0.7101
	16.0206	-0.8125	-0.88093	29.0668	-0.92046	-0.70873
	16.104	-0.77212	-0.87821	29.2336	-0.68907	-0.70737
	16.1873	-0.86966	-0.8755	29.4003	-0.51302	-0.70601
	16.2707	-0.74307	-0.87283	29.567	-0.56254	-0.70467
	16.3541	-0.76444	-0.87017	29.7337	-0.71278	-0.70333
	16.4374	-0.81554	-0.86755	29.9004	-0.74548	-0.70201
	16.5207	-0.86023	-0.86495	30.0671	-0.77724	-0.70069
	16.6041	-0.80628	-0.86237	30.2338	-0.60917	-0.69938
	16.6875	-0.66036	-0.85981	30.4005	-0.72089	-0.69808
	16.7708	-0.93737	-0.85728	30.5672	-0.78755	-0.69679
	16.8542	-0.7598	-0.85477	30.7339	-0.72735	-0.69551
	16.9375	-0.68426	-0.85229	30.9006	-0.71387	-0.69423
	17.0209	-0.87347	-0.84982	31.0673	-0.62702	-0.69296
	17.1043	-0.82829	-0.84738	31.234	-0.63471	-0.6917
	17.1876	-0.75437	-0.84496	31.4008	-0.77708	-0.69045
	17.2709	-0.7786	-0.84256	31.5675	-0.7052	-0.68921
	17.3543	-0.80293	-0.84018	31.7342	-0.85735	-0.68797
	17.4377	-0.74707	-0.83782	31.9009	-0.71125	-0.68675
	17.521	-0.78353	-0.83549	32.0677	-0.73788	-0.68553
	17.6044	-0.77338	-0.83317	32.2344	-0.69008	-0.68432
	17.6877	-0.73094	-0.83087	32.4011	-0.68656	-0.68311
	17.771	-0.72742	-0.82859	32.5678	-0.76429	-0.68191
	17.8544	-0.67239	-0.82633	32.7345	-0.84191	-0.68072
	17.9378	-0.79747	-0.82409	32.9012	-0.80517	-0.67954
	18.0211	-0.82665	-0.82187	33.0679	-0.93133	-0.67837
	18.1045	-0.75191	-0.81967	33.2346	-0.60992	-0.6772
	18.1879	-0.79242	-0.81748	33.4013	-0.5961	-0.67604
	18.2796	-0.70281	-0.8151	33.568	-0.83489	-0.67488
	18.3629	-0.74331	-0.81295	33.7347	-0.30416	-0.67373
	18.4462	-0.72328	-0.81083	33.9015	-0.61884	-0.67259
	18.5296	-0.70614	-0.80871	34.0682	-0.75553	-0.67146
	18.613	-0.85868	-0.80662	34.2349	-0.52576	-0.67033
	18.6963	-0.77108	-0.80454	34.4016	-0.80015	-0.66921
	18.7797	-0.74125	-0.80247	34.5683	-0.60261	-0.6681
	18.863	-0.70529	-0.80043	34.735	-0.81908	-0.66699
	18.9464	-0.72188	-0.7984	34.9017	-0.7562	-0.66589
	19.0297	-0.61222	-0.79638	35.0684	-0.76076	-0.6648
	19.1131	-0.69176	-0.79438	35.2351	-0.47993	-0.66371
	19.1964	-0.72731	-0.7924	35.4019	-0.75514	-0.66263
	19.2798	-0.65523	-0.79043	35.5686	-0.68116	-0.66155
	19.3632	-0.69826	-0.78848	35.7353	-0.9082	-0.66048
	19.4465	-0.70488	-0.78654	35.902	-0.59988	-0.65942
	19.5299	-0.73221	-0.78462	36.0688	-0.58926	-0.65836
	19.6132	-0.68789	-0.78271	36.2355	-0.76758	-0.65731
	19.6966	-0.67114	-0.78081	36.4022	-0.64667	-0.65626
	19.7799	-0.80992	-0.77893	36.5689	-0.60897	-0.65522
	19.8633	-0.69102	-0.77707	36.7356	-0.90222	-0.65419
	19.9466	-0.82599	-0.77521	36.9023	-0.63058	-0.65316
	20.03	-0.70764	-0.77337	37.069	-0.50646	-0.65214
	20.1134	-0.7446	-0.77155	37.2358	-0.89231	-0.65112
	20.1967	-0.69659	-0.76974	37.4025	-0.47807	-0.65011
	20.2801	-0.6833	-0.76794	37.5692	-0.58946	-0.64911
	20.3634	-0.66546	-0.76615	37.7359	-0.5463	-0.64811
	20.4468	-0.69823	-0.76438	37.9026	-0.58603	-0.64711
	20.5301	-0.80824	-0.76262	38.0694	-0.48934	-0.64612
	20.6135	-0.71654	-0.76087	38.2361	-0.83732	-0.64514
	20.6968	-0.68728	-0.75913	38.4027	-0.58919	-0.64416
	20.7802	-0.70157	-0.75741	38.5694	-0.84225	-0.64319
	20.8636	-0.73587	-0.7557	38.7362	-0.66064	-0.64222
	20.947	-0.90455	-0.75399	38.9029	-0.66483	-0.64126
	21.0303	-0.76562	-0.75231	39.0696	-0.38243	-0.6403
	21.1136	-0.6686	-0.75063	39.2363	-0.6558	-0.63935
	21.197	-0.76026	-0.74897	39.403	-0.82154	-0.6384
	21.2803	-0.67864	-0.74731	39.5697	-0.60205	-0.63746
	21.3637	-0.62698	-0.74567	39.7364	-0.64532	-0.63652
	21.4471	-0.69361	-0.74404	39.9031	-0.6832	-0.63559
	21.5304	-0.71253	-0.74242	40.0698	-0.56063	-0.63466
	21.6138	-0.79875	-0.74081	40.2366	-0.60964	-0.63374
	21.7054	-0.7853	-0.73905	40.4033	-0.67575	-0.63282
	21.7888	-0.76219	-0.73747	40.57	-0.75662	-0.63191
	21.8722	-0.69054	-0.73589	40.7367	-0.51615	-0.631
	21.9555	-0.60973	-0.73433	40.9034	-0.58058	-0.63009
	22.0389	-0.83298	-0.73277	41.0701	-0.47115	-0.62919
	22.1222	-0.68638	-0.73123	41.2368	-0.5381	-0.6283
	22.2056	-0.70881	-0.72969	41.4036	-0.67553	-0.62741
	22.2889	-0.62883	-0.72817	41.5703	-0.77923	-0.62652
	22.3723	-0.68928	-0.72665	41.737	-0.67522	-0.62564
	22.4557	-0.6881	-0.72514	41.9037	-0.71592	-0.62476
	22.539	-0.73538	-0.72365	42.0705	-0.54855	-0.62389
	22.6224	-0.5556	-0.72216	42.2372	-0.56903	-0.62302
	22.7058	-0.61185	-0.72068	42.4039	-0.50192	-0.62216
	22.7891	-0.74989	-0.71922	42.5705	-0.65275	-0.6213
	22.8724	-0.60013	-0.71776	42.7373	-0.56114	-0.62044
	22.9558	-0.603	-0.71631	42.904	-0.78854	-0.61959
	23.0391	-0.76693	-0.71487	43.0708	-0.52178	-0.61874
	23.1225	-0.77903	-0.71344	43.2375	-0.65285	-0.6179
	23.2059	-0.57942	-0.71202	43.4042	-0.57167	-0.61706
	23.2892	-0.61171	-0.7106	43.5709	-0.72773	-0.61623
	23.3726	-0.69858	-0.7092	43.7377	-0.54968	-0.6154
	23.4559	-0.72671	-0.7078	43.9044	-0.54263	-0.61457
	23.5392	-0.66299	-0.70641	44.0711	-0.39101	-0.61375
	23.6227	-0.67585	-0.70503	44.2378	-0.39098	-0.61293
	23.706	-0.71293	-0.70366	44.4045	-0.52264	-0.61211
	23.7893	-0.65945	-0.7023	44.5712	-0.50858	-0.6113
	23.8727	-0.70595	-0.70095	44.7379	-0.66488	-0.6105
	23.9561	-0.66806	-0.6996	44.9049	-0.57553	-0.60969
	24.0394	-0.7538	-0.69826	45.0797	-0.6495	-0.60885
	24.1228	-0.6684	-0.69693	45.2464	-0.72672	-0.60806
	24.2061	-0.62444	-0.69561	45.4131	-0.6347	-0.60726
	24.2895	-0.73211	-0.69429	45.5798	-0.651	-0.60648
	24.3728	-0.58593	-0.69299	45.7465	-0.78099	-0.60569
	24.4562	-0.61807	-0.69169	45.9132	-0.7135	-0.60491
	24.5395	-0.75268	-0.69039	46.08	-0.67205	-0.60413
	24.6229	-0.69081	-0.68911	46.2467	-0.71347	-0.60336
	24.7063	-0.68853	-0.68783	46.4134	-0.73136	-0.60259
	24.7896	-0.74044	-0.68656	46.5801	-0.58635	-0.60182
	24.873	-0.633	-0.6853	46.7468	-0.59939	-0.60106
	24.9564	-0.61408	-0.68404	46.9135	-0.77834	-0.6003
	25.0397	-0.61731	-0.6828	47.0802	-0.45258	-0.59954
	25.123	-0.67217	-0.68156	47.247	-0.51502	-0.59879
	25.2064	-0.67806	-0.68032	47.4137	-0.4978	-0.59804
	25.2898	-0.69829	-0.67909	47.5804	-0.56697	-0.5973
	25.3732	-0.6962	-0.67787	47.7471	-0.44333	-0.59655
	25.4565	-0.7191	-0.67666	47.9138	-0.49436	-0.59581
	25.5398	-0.51279	-0.67545	48.0805	-0.56655	-0.59508
	25.6232	-0.61253	-0.67425	48.2471	-0.75667	-0.59435
	25.7065	-0.65345	-0.67306	48.4139	-0.64994	-0.59362
	25.7899	-0.67554	-0.67187	48.5806	-0.49624	-0.59289
	25.8733	-0.66168	-0.67069	48.7473	-0.42458	-0.59217
	25.9566	-0.63992	-0.66952	48.914	-0.69589	-0.59145
	26.0399	-0.66996	-0.66835	49.0807	-0.5901	-0.59073
	26.1233	-0.61904	-0.66719	49.2474	-0.60312	-0.59002
	26.2066	-0.59298	-0.66603	49.4141	-0.39971	-0.58931
	26.29	-0.6449	-0.66489	49.5808	-0.70066	-0.5886
	26.3734	-0.70293	-0.66374	49.7475	-0.80783	-0.58789
	26.4567	-0.67968	-0.66261	49.9142	-0.69031	-0.58719
	26.5401	-0.63027	-0.66148	50.081	-0.7261	-0.5865
	26.6235	-0.68695	-0.66035	50.2477	-0.40474	-0.5858
	26.7068	-0.65543	-0.65923	50.4144	-0.79004	-0.58511
	26.7902	-0.70316	-0.65812	50.5811	-0.78431	-0.58442
	26.8735	-0.60919	-0.65701	50.7478	-0.55354	-0.58373
	26.9569	-0.71266	-0.65591	50.9145	-0.46406	-0.58305
	27.0402	-0.63008	-0.65482	51.0813	-0.70619	-0.58237
	27.1236	-0.66111	-0.65373	51.248	-0.57778	-0.58169
	27.207	-0.61972	-0.65264	51.4147	-0.80001	-0.58101
	27.2903	-0.60868	-0.65156	51.5814	-0.77892	-0.58034
	27.3736	-0.58987	-0.65049	51.7482	-0.69925	-0.57967
	27.457	-0.61013	-0.64942	51.9149	-0.62921	-0.57901
	27.5404	-0.65617	-0.64836	52.0816	-0.6548	-0.57834
	27.6237	-0.69349	-0.6473	52.2483	-0.61989	-0.57768
	27.7071	-0.67637	-0.64625	52.415	-0.80872	-0.57702
	27.7904	-0.60118	-0.64521	52.5818	-0.80605	-0.57637
	27.8738	-0.71054	-0.64417	52.7485	-0.58554	-0.57572
	27.9571	-0.67276	-0.64313	52.9152	-0.58319	-0.57507
	28.0405	-0.62592	-0.6421	53.0819	-0.94591	-0.57442
	28.1238	-0.66823	-0.64108	53.2486	-0.54434	-0.57377
	28.2072	-0.70748	-0.64006	53.4153	-0.48052	-0.57313
	28.2905	-0.67774	-0.63904	53.5821	-0.6657	-0.57249
	28.3739	-0.52573	-0.63803	53.7487	-0.63948	-0.57186
	28.4572	-0.57386	-0.63702	53.9154	-0.51553	-0.57122
	28.5406	-0.63743	-0.63602	54.0822	-0.50326	-0.57059
	28.624	-0.57565	-0.63503	54.2489	-0.66418	-0.56996
	28.7073	-0.60972	-0.63404	54.4156	-0.25489	-0.56933
	28.7907	-0.59583	-0.63305	54.5823	-0.53441	-0.56871
	28.874	-0.61632	-0.63207	54.749	-0.64233	-0.56809
	28.9574	-0.66439	-0.6311	54.9158	-0.63433	-0.56747
	29.0407	-0.63693	-0.63012	55.0825	-0.69728	-0.56685
	29.1241	-0.5759	-0.62916	55.2492	-0.3673	-0.56624
	29.2074	-0.56932	-0.6282	55.4159	-0.65015	-0.56563
	29.2908	-0.53077	-0.62724	55.5826	-0.66827	-0.56502
	29.3741	-0.59088	-0.62629	55.7493	-0.5213	-0.56441
	29.4575	-0.58859	-0.62534	55.916	-0.63456	-0.5638
	29.5409	-0.70039	-0.62439	56.0828	-0.50408	-0.5632
	29.6242	-0.62977	-0.62345	56.2495	-0.76065	-0.5626
	29.7076	-0.60633	-0.62252	56.4162	-0.67129	-0.562
	29.7909	-0.6204	-0.62159	56.5829	-0.62261	-0.56141
	29.8743	-0.5769	-0.62066	56.7496	-0.38117	-0.56081
	29.9576	-0.57345	-0.61974	56.9164	-0.72015	-0.56022
	30.041	-0.56101	-0.61882	57.083	-0.46937	-0.55964
	30.1243	-0.62784	-0.61791	57.2497	-0.58132	-0.55905
	30.2077	-0.54502	-0.617	57.4165	-0.72005	-0.55847
	30.291	-0.61289	-0.61609	57.5832	-0.50944	-0.55788
	30.3743	-0.52154	-0.61519	57.7499	-0.71479	-0.5573
	30.4577	-0.55583	-0.61429	57.9166	-0.48251	-0.55673
	30.5411	-0.64177	-0.6134	58.0833	-0.61301	-0.55615
	30.6244	-0.62025	-0.61251	58.25	-0.47176	-0.55558
	30.7078	-0.54808	-0.61163	58.4167	-0.58785	-0.55501
	30.7911	-0.69708	-0.61075	58.5834	-0.59929	-0.55444
	30.8745	-0.56204	-0.60987	58.7501	-0.46384	-0.55387
	30.9579	-0.61342	-0.60899	58.9168	-0.6593	-0.55331
	31.0412	-0.5685	-0.60813	59.0836	-0.61377	-0.55275
	31.1246	-0.64214	-0.60726	59.2503	-0.81495	-0.55219
	31.208	-0.61995	-0.6064	59.4169	-0.42999	-0.55163
	31.2913	-0.58536	-0.60554	59.5837	-0.62939	-0.55107
	31.3747	-0.59751	-0.60469	59.7504	-0.80454	-0.55052
	31.458	-0.6852	-0.60384	59.9171	-0.51833	-0.54996
	31.5414	-0.55093	-0.60299	60.0839	-0.4176	-0.54941
	31.6247	-0.66043	-0.60215	60.2506	-0.55982	-0.54887
	31.7081	-0.55585	-0.60131	60.4173	-0.49294	-0.54832
	31.7914	-0.61694	-0.60047	60.584	-0.47908	-0.54778
	31.8748	-0.62478	-0.59964	60.7507	-0.40625	-0.54723
	31.9582	-0.61874	-0.59881	60.9175	-0.56478	-0.54669
	32.0415	-0.59679	-0.59799	61.0841	-0.62113	-0.54616
	32.1249	-0.52518	-0.59717	61.2508	-0.51596	-0.54562
	32.2082	-0.498	-0.59635	61.4176	-0.52529	-0.54509
	32.2916	-0.58855	-0.59554	61.5843	-0.57082	-0.54455
	32.3749	-0.59576	-0.59472	61.751	-0.56412	-0.54402
	32.4583	-0.67286	-0.59392	61.9177	-0.58552	-0.54349
	32.5416	-0.59618	-0.59311	62.0844	-0.56092	-0.54297
	32.625	-0.66123	-0.59231	62.2511	-0.57786	-0.54244
	32.7083	-0.64075	-0.59152	62.4178	-0.48142	-0.54192
	32.7917	-0.70761	-0.59072	62.5845	-0.65947	-0.5414
	32.875	-0.49179	-0.58993	62.7512	-0.39968	-0.54088
	32.9584	-0.62544	-0.58915	62.9179	-0.61593	-0.54036
	33.0418	-0.60522	-0.58836	63.0846	-0.51792	-0.53985
	33.1251	-0.55178	-0.58758	63.2514	-0.55076	-0.53933
	33.2085	-0.5644	-0.5868	63.4181	-0.42103	-0.53882
	33.2918	-0.62551	-0.58603	63.5848	-0.60779	-0.53831
	33.3752	-0.6321	-0.58526	63.7515	-0.74869	-0.5378
	33.4585	-0.57866	-0.58449	63.9182	-0.52012	-0.5373
	33.5419	-0.55764	-0.58373	64.0849	-0.57346	-0.53679
	33.6252	-0.58587	-0.58297	64.2516	-0.61402	-0.53629
	33.7086	-0.61061	-0.58221	64.4183	-0.67716	-0.53579
	33.7919	-0.62313	-0.58145	64.5851	-0.60354	-0.53529
	33.8753	-0.54249	-0.5807	64.7517	-0.52461	-0.53479
	33.9586	-0.58794	-0.57995	64.9184	-0.50037	-0.53429
	34.042	-0.64116	-0.57921	65.0852	-0.69602	-0.5338
	34.1253	-0.65314	-0.57846	65.2519	-0.78729	-0.53331
	34.2086	-0.60586	-0.57772	65.4186	-0.50513	-0.53282
	34.292	-0.59925	-0.57698	65.5853	-0.5217	-0.53233
	34.3753	-0.62675	-0.57625	65.752	-0.70753	-0.53184
	34.4587	-0.60463	-0.57552	65.9187	-0.59202	-0.53135
	34.5421	-0.6087	-0.57479	66.0854	-0.49033	-0.53087
	34.6254	-0.5435	-0.57407	66.2521	-0.77659	-0.53039
	34.7088	-0.56133	-0.57334	66.4188	-0.23571	-0.5299
	34.7921	-0.56464	-0.57262	66.5855	-0.77817	-0.52942
	34.8754	-0.52318	-0.57191	66.7523	-0.68137	-0.52895
	34.9588	-0.38108	-0.57119	66.9189	-0.66844	-0.52847
	35.0421	-0.53514	-0.57048	67.0856	-0.61949	-0.528
	35.1255	-0.56619	-0.56977	67.2523	-0.54463	-0.52752
	35.2088	-0.49214	-0.56907	67.4191	-0.61681	-0.52705
	35.2922	-0.58244	-0.56836	67.5858	-0.62793	-0.52658
	35.3756	-0.46193	-0.56766	67.7525	-0.53146	-0.52611
	35.4589	-0.53897	-0.56696	67.9191	-0.70928	-0.52565
	35.5423	-0.54927	-0.56627	68.0858	-0.58709	-0.52518
	35.6256	-0.57018	-0.56558	68.2525	-0.47454	-0.52472
	35.709	-0.59221	-0.56489	68.4192	-0.50644	-0.52425
	35.7923	-0.54271	-0.5642	68.5859	-0.5396	-0.52379
	35.8757	-0.51955	-0.56352	68.7527	-0.47973	-0.52333
	35.9674	-0.469	-0.56277	68.9194	-0.47891	-0.52287
	36.0507	-0.5623	-0.56209	69.0861	-0.73874	-0.52242
	36.1341	-0.57127	-0.56141	69.2528	-0.42689	-0.52196
	36.2174	-0.62086	-0.56074	69.4196	-0.6781	-0.52151
	36.3008	-0.52062	-0.56007	69.5863	-0.29772	-0.52106
	36.3841	-0.64762	-0.5594	69.753	-0.55172	-0.52061
	36.4675	-0.54957	-0.55873	69.9197	-0.50023	-0.52016
	36.5508	-0.45598	-0.55807	70.0864	-0.46851	-0.51971
	36.6342	-0.46989	-0.5574	70.2531	-0.60952	-0.51926
	36.7175	-0.41096	-0.55675	70.4198	-0.53152	-0.51882
	36.8009	-0.54387	-0.55609	70.5866	-0.28617	-0.51838
	36.8843	-0.56731	-0.55543	70.7533	-0.55193	-0.51793
	36.9676	-0.58405	-0.55478	70.92	-0.586	-0.51749
	37.051	-0.54517	-0.55413	71.0867	-0.4135	-0.51705
	37.1343	-0.4869	-0.55349	71.2535	-0.56511	-0.51662
	37.2177	-0.60167	-0.55284	71.4202	-0.31789	-0.51618
	37.301	-0.48245	-0.5522	71.5869	-0.58791	-0.51574
	37.3844	-0.55845	-0.55156	71.7536	-0.61718	-0.51531
	37.4677	-0.65374	-0.55092	71.9203	-0.35885	-0.51488
	37.5511	-0.58372	-0.55029	72.087	-0.44095	-0.51445
	37.6345	-0.54038	-0.54965	72.2537	-0.56817	-0.51402
	37.7178	-0.49833	-0.54902	72.4205	-0.63136	-0.51359
	37.8012	-0.52442	-0.5484	72.5871	-0.67265	-0.51316
	37.8845	-0.54144	-0.54777	72.7539	-0.54143	-0.51274
	37.9679	-0.62361	-0.54715	72.9206	-0.47502	-0.51231
	38.0512	-0.55251	-0.54652	73.0873	-0.59664	-0.51189
	38.1346	-0.64217	-0.5459	73.254	-0.59109	-0.51147
	38.2179	-0.47361	-0.54529	73.4207	-0.59081	-0.51105
	38.3013	-0.4446	-0.54467	73.5874	-0.24679	-0.51063
	38.3846	-0.54682	-0.54406	73.7541	-0.55499	-0.51021
	38.468	-0.65035	-0.54345	73.9208	-0.74065	-0.50979
	38.5513	-0.61343	-0.54284	74.0875	-0.40348	-0.50938
	38.6347	-0.50242	-0.54223	74.2542	-0.52022	-0.50896
	38.718	-0.59747	-0.54163	74.4209	-0.56662	-0.50855
	38.8014	-0.50665	-0.54103	74.5876	-0.54794	-0.50814
	38.8847	-0.43435	-0.54043	74.7544	-0.57977	-0.50773
	38.9681	-0.54409	-0.53983	74.9211	-0.69975	-0.50732
	39.0515	-0.5158	-0.53923	75.0878	-0.34824	-0.50691
	39.1348	-0.53351	-0.53864	75.2545	-0.52829	-0.50651
	39.2182	-0.60994	-0.53805	75.4212	-0.62777	-0.5061
	39.3015	-0.5088	-0.53746	75.588	-0.56416	-0.5057
	39.3849	-0.53475	-0.53687	75.7546	-0.68597	-0.50529
	39.4682	-0.62418	-0.53628	75.9214	-0.5389	-0.50489
	39.5516	-0.64769	-0.5357	76.0881	-0.81566	-0.50449
	39.6349	-0.4757	-0.53512	76.2548	-0.44226	-0.50409
	39.7183	-0.65183	-0.53454	76.4215	-0.4799	-0.50369
	39.8016	-0.5488	-0.53396	76.5883	-0.60094	-0.5033
	39.885	-0.60679	-0.53338	76.755	-0.60617	-0.5029
	39.9684	-0.52621	-0.53281	76.9217	-0.43874	-0.50251
	40.0517	-0.54739	-0.53224	77.0884	-0.55026	-0.50211
	40.135	-0.63599	-0.53167	77.2551	-0.50801	-0.50172
	40.2184	-0.60338	-0.5311	77.4218	-0.52227	-0.50133
	40.3018	-0.56836	-0.53053	77.5885	-0.49898	-0.50094
	40.3851	-0.60213	-0.52997	77.7552	-0.51309	-0.50055
	40.4685	-0.64575	-0.52941	77.9219	-0.62235	-0.50016
	40.5518	-0.63149	-0.52885	78.0887	-0.35658	-0.49978
	40.6352	-0.55744	-0.52829	78.2554	-0.35741	-0.49939
	40.7186	-0.61944	-0.52773	78.4221	-0.7481	-0.49901
	40.8019	-0.54607	-0.52718	78.5888	-0.58167	-0.49862
	40.8853	-0.56433	-0.52662	78.7555	-0.78583	-0.49824
	40.9686	-0.58471	-0.52607	78.9222	-0.75162	-0.49786
	41.0519	-0.56897	-0.52552	79.0889	-0.64098	-0.49748
	41.1353	-0.48379	-0.52497	79.2556	-0.38166	-0.4971
	41.2187	-0.53574	-0.52443	79.4223	-0.57744	-0.49672
	41.3021	-0.55102	-0.52388	79.589	-0.49836	-0.49635
	41.3854	-0.46144	-0.52334	79.7557	-0.66159	-0.49597
	41.4688	-0.46623	-0.5228	79.9224	-0.42677	-0.4956
	41.5521	-0.41285	-0.52226	80.0892	-0.49363	-0.49522
	41.6354	-0.5014	-0.52172	80.2559	-0.75481	-0.49485
	41.7188	-0.43145	-0.52119	80.4227	-0.48048	-0.49448
	41.8021	-0.55391	-0.52066	80.5893	-0.55617	-0.49411
	41.8855	-0.55121	-0.52012	80.756	-0.42966	-0.49374
	41.9689	-0.5356	-0.51959	80.9227	-0.65973	-0.49337
	42.0522	-0.58367	-0.51907	81.0895	-0.71742	-0.493
	42.1355	-0.64262	-0.51854	81.2562	-0.58094	-0.49264
	42.2189	-0.5729	-0.51801	81.4228	-0.34179	-0.49227
	42.3022	-0.64225	-0.51749	81.5896	-0.48675	-0.49191
	42.3856	-0.61128	-0.51697	81.7563	-0.68124	-0.49154
	42.4689	-0.60973	-0.51645	81.923	-0.53529	-0.49118
	42.5523	-0.45342	-0.51593	82.0897	-0.59021	-0.49082
	42.6356	-0.56767	-0.51541	82.2564	-0.6279	-0.49046
	42.719	-0.55005	-0.5149	82.4231	-0.47943	-0.4901
	42.8023	-0.56662	-0.51438	82.5899	-0.55769	-0.48974
	42.8857	-0.59488	-0.51387	82.7566	-0.54482	-0.48939
	42.969	-0.51253	-0.51336	82.9233	-0.78082	-0.48903
	43.0524	-0.50918	-0.51285	83.09	-0.46439	-0.48867
	43.1358	-0.58794	-0.51234	83.2567	-0.50452	-0.48832
	43.2191	-0.58363	-0.51184	83.4234	-0.47284	-0.48797
	43.3025	-0.57519	-0.51134	83.5901	-0.64407	-0.48761
	43.3858	-0.55268	-0.51083	83.7568	-0.5751	-0.48726
	43.4691	-0.65855	-0.51033	83.9235	-0.66314	-0.48691
	43.5525	-0.60093	-0.50983	84.0902	-0.69239	-0.48656
	43.6358	-0.56519	-0.50933	84.2569	-0.26104	-0.48621
	43.7192	-0.49555	-0.50884	84.4236	-0.32364	-0.48587
	43.8026	-0.52015	-0.50834	84.5903	-0.46016	-0.48552
	43.8859	-0.57003	-0.50785	84.7571	-0.66932	-0.48517
	43.9693	-0.54558	-0.50736	84.9238	-0.36417	-0.48483
	44.0527	-0.45012	-0.50687	85.0905	-0.53538	-0.48449
	44.136	-0.55252	-0.50638	85.2572	-0.55068	-0.48414
	44.2194	-0.569	-0.50589	85.4239	-0.44379	-0.4838
	44.3027	-0.50624	-0.50541	85.5907	-0.59392	-0.48346
	44.3861	-0.57584	-0.50492	85.7574	-0.48871	-0.48312
	44.4694	-0.45942	-0.50444	85.9241	-0.51402	-0.48278
	44.5528	-0.4651	-0.50396	86.0908	-0.32315	-0.48244
	44.6361	-0.44953	-0.50348	86.2575	-0.61172	-0.4821
	44.7195	-0.49387	-0.503	86.4242	-0.52324	-0.48177
	44.8028	-0.48179	-0.50252	86.5909	-0.47059	-0.48143
	44.8862	-0.46693	-0.50204	86.7576	-0.64199	-0.4811
	44.9695	-0.45153	-0.50157	86.9243	-0.51506	-0.48076
	45.0529	-0.46402	-0.5011	87.091	-0.33247	-0.48043
	45.1362	-0.49728	-0.50063	87.2578	-0.44686	-0.4801
	45.2196	-0.55104	-0.50016	87.4245	-0.32985	-0.47977
	45.3029	-0.51476	-0.49969	87.5912	-0.51967	-0.47944
	45.3863	-0.54317	-0.49922	87.7579	-0.57662	-0.47911
	45.4696	-0.54249	-0.49875	87.9247	-0.67017	-0.47878
	45.553	-0.55164	-0.49829	88.0914	-0.36428	-0.47845
	45.6364	-0.4471	-0.49783	88.2582	-0.54837	-0.47812
	45.7197	-0.51936	-0.49736	88.4249	-0.73683	-0.4778
	45.8031	-0.48213	-0.4969	88.5916	-0.46888	-0.47747
	45.8864	-0.46625	-0.49644	88.7583	-0.3286	-0.47715
	45.9698	-0.46198	-0.49599	88.925	-0.732	-0.47682
	46.0531	-0.57699	-0.49553	89.0917	-0.74727	-0.4765
	46.1365	-0.54301	-0.49507	89.2584	-0.7119	-0.47618
	46.2198	-0.497	-0.49462	89.4251	-0.57525	-0.47586
	46.3032	-0.32233	-0.49417	89.5918	-0.58712	-0.47554
	46.3866	-0.55673	-0.49372	89.7585	-0.59019	-0.47522
	46.4699	-0.4089	-0.49327	89.9252	-0.49657	-0.4749
	46.5533	-0.48372	-0.49282	90.0919	-0.41543	-0.47458
	46.6366	-0.47999	-0.49237	90.2587	-0.48303	-0.47426
	46.7199	-0.47902	-0.49192	90.4254	-0.4112	-0.47395
	46.8033	-0.44846	-0.49148	90.5921	-0.58126	-0.47363
	46.8866	-0.49516	-0.49104	90.7588	-0.35932	-0.47332
	46.97	-0.5115	-0.49059	90.9255	-0.43044	-0.473
	47.0533	-0.47463	-0.49015	91.0922	-0.46412	-0.47269
	47.1367	-0.57709	-0.48971	91.2589	-0.6015	-0.47238
	47.2201	-0.43737	-0.48927	91.4256	-0.50599	-0.47207
	47.3034	-0.51101	-0.48884	91.5923	-0.36181	-0.47176
	47.3868	-0.40707	-0.4884	91.759	-0.49896	-0.47145
	47.4701	-0.45263	-0.48797	91.9257	-0.4805	-0.47114
	47.5535	-0.46465	-0.48753	92.0924	-0.54149	-0.47083
	47.6368	-0.43291	-0.4871	92.2592	-0.55623	-0.47052
	47.7202	-0.34559	-0.48667	92.4259	-0.48232	-0.47021
	47.8035	-0.49465	-0.48624	92.5926	-0.6419	-0.46991
	47.8869	-0.48817	-0.48581	92.7593	-0.35517	-0.4696
	47.9703	-0.41834	-0.48538	92.926	-0.46918	-0.4693
	48.0536	-0.52825	-0.48496	93.0927	-0.51714	-0.46899
	48.137	-0.45959	-0.48453	93.2594	-0.56776	-0.46869
	48.2203	-0.46917	-0.48411	93.4261	-0.52102	-0.46839
	48.3037	-0.3851	-0.48368	93.5928	-0.11528	-0.46809
	48.3871	-0.48301	-0.48326	93.7595	-0.40592	-0.46779
	48.4704	-0.45603	-0.48284	93.9262	-0.27126	-0.46749
	48.5538	-0.41052	-0.48242	94.093	-0.57025	-0.46719
	48.6371	-0.5248	-0.482	94.2597	-0.68024	-0.46689
	48.7205	-0.43022	-0.48159	94.4264	-0.56443	-0.46659
	48.8038	-0.60826	-0.48117	94.5931	-0.48846	-0.46629
	48.8871	-0.48204	-0.48076	94.7598	-0.40988	-0.466
	48.9706	-0.44956	-0.48034	94.9265	-0.32841	-0.4657
	49.0539	-0.46136	-0.47993	95.0932	-0.54072	-0.46541
	49.1373	-0.4373	-0.47952	95.2599	-0.34156	-0.46511
	49.2206	-0.50218	-0.47911	95.4266	-0.55884	-0.46482
	49.3039	-0.44945	-0.4787	95.5934	-0.21345	-0.46453
	49.3873	-0.39417	-0.47829	95.7601	-0.59865	-0.46423
	49.4707	-0.47376	-0.47788	95.9268	-0.59805	-0.46394
	49.5541	-0.39444	-0.47748	96.0935	-0.63494	-0.46365
	49.6375	-0.5475	-0.47707	96.2602	-0.57931	-0.46336
	49.7208	-0.50425	-0.47667	96.4269	-0.60157	-0.46307
	49.8041	-0.44758	-0.47627	96.5936	-0.46518	-0.46278
	49.8875	-0.54571	-0.47586	96.7603	-0.5618	-0.4625
	49.9708	-0.51248	-0.47546	96.927	-0.62952	-0.46221
	50.0541	-0.45682	-0.47506	97.0937	-0.53443	-0.46192
	50.1375	-0.45267	-0.47467	97.2604	-0.56989	-0.46164
	50.2208	-0.49209	-0.47427	97.4271	-0.31557	-0.46135
	50.3042	-0.48457	-0.47387	97.5939	-0.45189	-0.46107
	50.3875	-0.54529	-0.47348	97.7606	-0.62557	-0.46078
	50.4709	-0.38492	-0.47308	97.9273	-0.48255	-0.4605
	50.5542	-0.4593	-0.47269	98.094	-0.42167	-0.46022
	50.6375	-0.46427	-0.4723	98.2607	-0.57059	-0.45993
	50.7209	-0.36086	-0.47191	98.4274	-0.4295	-0.45965
	50.8043	-0.49781	-0.47152	98.5941	-0.26457	-0.45937
	50.8877	-0.47338	-0.47113	98.7608	-0.32592	-0.45909
	50.971	-0.47659	-0.47074	98.9275	-0.64706	-0.45881
	51.0543	-0.56184	-0.47035	99.0943	-0.56997	-0.45854
	51.1377	-0.49888	-0.46996	99.261	-0.72539	-0.45826
	51.221	-0.44265	-0.46958	99.4277	-0.39683	-0.45798
	51.3043	-0.54974	-0.4692	99.5944	-0.50685	-0.4577
	51.3877	-0.41125	-0.46881	99.7611	-0.43009	-0.45743
	51.4711	-0.42427	-0.46843	99.9278	-0.59715	-0.45715
	51.5545	-0.48313	-0.46805	100.095	-0.4647	-0.45688
	51.6378	-0.48177	-0.46767	100.261	-0.41829	-0.4566
	51.7212	-0.46541	-0.46729	100.428	-0.42514	-0.45633
	51.8045	-0.41366	-0.46691	100.595	-0.46452	-0.45606
	51.8879	-0.45063	-0.46653	100.761	-0.58047	-0.45578
	51.9712	-0.44841	-0.46616	100.928	-0.53447	-0.45551
	52.0546	-0.5517	-0.46578	101.095	-0.5305	-0.45524
	52.1379	-0.42484	-0.46541	101.261	-0.48028	-0.45497
	52.2214	-0.41703	-0.46503	101.428	-0.48958	-0.4547
	52.3046	-0.54104	-0.46466	101.595	-0.43477	-0.45443
	52.388	-0.48781	-0.46429	101.762	-0.40055	-0.45416
	52.4714	-0.45156	-0.46392	101.928	-0.54877	-0.4539
	52.5547	-0.48589	-0.46355	102.095	-0.45967	-0.45363
	52.6381	-0.44095	-0.46318	102.262	-0.51907	-0.45336
	52.7214	-0.52019	-0.46281	102.429	-0.51858	-0.4531
	52.8048	-0.47962	-0.46245	102.595	-0.25321	-0.45283
	52.8881	-0.49938	-0.46208	102.762	-0.51032	-0.45257
	52.9715	-0.35562	-0.46172	102.929	-0.48674	-0.4523
	53.0631	-0.46471	-0.46132	103.095	-0.52575	-0.45204
	53.1466	-0.4875	-0.46095	103.262	-0.43664	-0.45177
	53.2382	-0.52294	-0.46055	103.429	-0.40504	-0.45151
	53.3216	-0.36648	-0.46019	103.595	-0.45227	-0.45125
	53.4049	-0.53944	-0.45983	103.762	-0.43151	-0.45099
	53.4883	-0.48425	-0.45947	103.929	-0.6709	-0.45073
	53.5716	-0.3394	-0.45912	104.096	-0.54131	-0.45047
	53.655	-0.4156	-0.45876	104.262	-0.51974	-0.45021
	53.7384	-0.43218	-0.4584	104.429	-0.47012	-0.44995
	53.8217	-0.41124	-0.45804	104.596	-0.28229	-0.44969
	53.9051	-0.50904	-0.45769	104.762	-0.40725	-0.44943
	53.9884	-0.44119	-0.45734	104.929	-0.61357	-0.44918
	54.0718	-0.46723	-0.45698	105.096	-0.23192	-0.44892
	54.1551	-0.38831	-0.45663	105.263	-0.32792	-0.44866
	54.2385	-0.36332	-0.45628	105.429	-0.53472	-0.44841
	54.3218	-0.45363	-0.45593	105.596	-0.48724	-0.44815
	54.4051	-0.48451	-0.45558	105.763	-0.36123	-0.4479
	54.4885	-0.32776	-0.45523	105.93	-0.48315	-0.44764
	54.5718	-0.41064	-0.45488	106.096	-0.42103	-0.44739
	54.6552	-0.37443	-0.45453	106.263	-0.70352	-0.44714
	54.7386	-0.44654	-0.45419	106.43	-0.50463	-0.44689
	54.8219	-0.4721	-0.45384	106.596	-0.49868	-0.44663
	54.9053	-0.4872	-0.4535	106.763	-0.22704	-0.44638
	54.9886	-0.48279	-0.45315	106.93	-0.25985	-0.44613
	55.0719	-0.42117	-0.45281	107.096	-0.48574	-0.44588
	55.1553	-0.47598	-0.45247	107.263	-0.5623	-0.44563
	55.2386	-0.43921	-0.45213	107.43	-0.31631	-0.44538
	55.322	-0.51085	-0.45179	107.597	-0.66154	-0.44514
	55.4053	-0.43606	-0.45145	107.763	-0.37653	-0.44489
	55.4887	-0.54732	-0.45111	107.93	-0.60607	-0.44464
	55.572	-0.43002	-0.45077	108.097	-0.52875	-0.44439
	55.6553	-0.53501	-0.45043	108.264	-0.65852	-0.44415
	55.7387	-0.44498	-0.45009	108.43	-0.40792	-0.4439
	55.8221	-0.46921	-0.44976	108.597	-0.41107	-0.44366
	55.9055	-0.48392	-0.44942	108.764	-0.43896	-0.44341
	55.9888	-0.4193	-0.44909	108.93	-0.61633	-0.44317
	56.0722	-0.38912	-0.44876	109.097	-0.57921	-0.44292
	56.1555	-0.44575	-0.44842	109.264	-0.34635	-0.44268
	56.2389	-0.50782	-0.44809	109.43	-0.2668	-0.44244
	56.3222	-0.39435	-0.44776	109.597	-0.79773	-0.4422
	56.4056	-0.56757	-0.44743	109.764	-0.4271	-0.44195
	56.4889	-0.43921	-0.4471	109.931	-0.53278	-0.44171
	56.5723	-0.43867	-0.44677	110.097	-0.15623	-0.44147
	56.6556	-0.4695	-0.44644	110.264	-0.31014	-0.44123
	56.739	-0.42134	-0.44612	110.431	-0.49775	-0.44099
	56.8223	-0.34694	-0.44579	110.597	-0.56297	-0.44075
	56.9056	-0.4044	-0.44546	110.764	-0.55501	-0.44052
	56.989	-0.41127	-0.44514	110.931	-0.40293	-0.44028
	57.0724	-0.44331	-0.44481	111.098	-0.21067	-0.44004
	57.1557	-0.47661	-0.44449	111.264	-0.62988	-0.4398
	57.239	-0.413	-0.44417	111.431	-0.6384	-0.43957
	57.3224	-0.43294	-0.44385	111.598	-0.30346	-0.43933
	57.4057	-0.44301	-0.44352	111.764	-0.56661	-0.43909
	57.4891	-0.52651	-0.4432	111.931	-0.62356	-0.43886
	57.5724	-0.43416	-0.44288	112.098	-0.49902	-0.43862
	57.6558	-0.48558	-0.44257	112.265	-0.42529	-0.43839
	57.7392	-0.45291	-0.44225	112.431	-0.65833	-0.43816
	57.8225	-0.4695	-0.44193	112.598	-0.52553	-0.43792
	57.9059	-0.46807	-0.44161	112.765	-0.45958	-0.43769
	57.9893	-0.36913	-0.4413	112.931	-0.48223	-0.43746
	58.0726	-0.54301	-0.44098	113.098	-0.50013	-0.43723
	58.156	-0.3919	-0.44067	113.265	-0.36565	-0.437
	58.2393	-0.42092	-0.44035	113.432	-0.38466	-0.43677
	58.3227	-0.41773	-0.44004	113.598	-0.69539	-0.43654
	58.406	-0.423	-0.43973	113.765	-0.5828	-0.43631
	58.4894	-0.45481	-0.43941	113.932	-0.38879	-0.43608
	58.5727	-0.47129	-0.4391	114.098	-0.31004	-0.43585
	58.6561	-0.38819	-0.43879	114.265	-0.58684	-0.43562
	58.7394	-0.4611	-0.43848	114.432	-0.40725	-0.43539
	58.8228	-0.43547	-0.43817	114.599	-0.50984	-0.43516
	58.9061	-0.37572	-0.43787	114.765	-0.32512	-0.43494
	58.9895	-0.34643	-0.43756	114.932	-0.49712	-0.43471
	59.0729	-0.38611	-0.43725	115.099	-0.64977	-0.43448
	59.1562	-0.50273	-0.43694	115.265	-0.52928	-0.43426
	59.2396	-0.41095	-0.43664	115.432	-0.64993	-0.43403
	59.3229	-0.46973	-0.43633	115.599	-0.56435	-0.43381
	59.4063	-0.37429	-0.43603	115.766	-0.51267	-0.43358
	59.4896	-0.44453	-0.43573	115.932	-0.63398	-0.43336
	59.573	-0.41087	-0.43542	116.099	-0.62668	-0.43314
	59.6563	-0.50583	-0.43512	116.266	-0.81484	-0.43291
	59.7397	-0.45666	-0.43482	116.432	-0.26615	-0.43269
	59.8231	-0.44404	-0.43452	116.599	-0.38336	-0.43247
	59.9064	-0.45109	-0.43422	116.766	-0.48947	-0.43225
	59.9898	-0.42798	-0.43392	116.932	-0.69553	-0.43203
	60.0731	-0.46894	-0.43362	117.099	-0.50037	-0.43181
	60.1565	-0.44063	-0.43332	117.266	-0.55938	-0.43159
	60.2399	-0.3413	-0.43302	117.433	-0.37021	-0.43137
	60.3232	-0.52895	-0.43273	117.599	-0.44935	-0.43115
	60.4066	-0.39977	-0.43243	117.766	-0.2677	-0.43093
	60.4899	-0.43759	-0.43213	117.933	-0.42694	-0.43071
	60.5732	-0.33084	-0.43184	118.099	-0.54148	-0.43049
	60.6566	-0.47517	-0.43154	118.266	-0.38553	-0.43027
	60.74	-0.44217	-0.43125	118.433	-0.4885	-0.43006
	60.8233	-0.39605	-0.43096	118.6	-0.43529	-0.42984
	60.9067	-0.4431	-0.43066	118.766	-0.63007	-0.42962
	60.99	-0.46162	-0.43037	118.933	-0.25384	-0.42941
	61.0734	-0.37441	-0.43008	119.1	-0.37043	-0.42919
	61.1567	-0.44348	-0.42979	119.266	-0.54833	-0.42898
	61.2401	-0.45894	-0.4295	119.433	-0.39324	-0.42876
	61.3235	-0.53478	-0.42921	119.6	-0.41794	-0.42855
	61.4068	-0.47472	-0.42892	119.767	-0.38978	-0.42834
	61.4902	-0.54852	-0.42863	119.933	-0.5637	-0.42812
	61.5735	-0.53693	-0.42835	120.1	-0.40225	-0.42791
	61.6569	-0.55816	-0.42806	120.267	-0.48637	-0.4277
	61.7402	-0.47101	-0.42777	120.433	-0.42666	-0.42748
	61.8236	-0.46414	-0.42749	120.6	-0.46753	-0.42727
	61.9069	-0.44772	-0.4272	120.767	-0.43991	-0.42706
	61.9903	-0.39836	-0.42692	120.934	-0.25232	-0.42685
	62.0737	-0.51181	-0.42663	121.1	-0.55461	-0.42664
	62.157	-0.40216	-0.42635	121.267	-0.31756	-0.42643
	62.2404	-0.53793	-0.42607	121.434	-0.43866	-0.42622
	62.3237	-0.39092	-0.42578	121.6	-0.54745	-0.42601
	62.4071	-0.40788	-0.4255	121.767	-0.64367	-0.4258
	62.4988	-0.44121	-0.42519	121.934	-0.56709	-0.42559
	62.5821	-0.51127	-0.42491	122.1	-0.29604	-0.42539
	62.6655	-0.51535	-0.42463	122.267	-0.63219	-0.42518
	62.7488	-0.43482	-0.42435	122.434	-0.51445	-0.42497
	62.8322	-0.40751	-0.42408	122.601	-0.31135	-0.42476
	62.9155	-0.55515	-0.4238	122.767	-0.50982	-0.42456
	62.9989	-0.44488	-0.42352	122.934	-0.592	-0.42435
	63.0823	-0.53326	-0.42324	123.101	-0.40358	-0.42415
	63.1656	-0.5162	-0.42297	123.267	-0.41841	-0.42394
	63.249	-0.54722	-0.42269	123.434	-0.43302	-0.42374
	63.3323	-0.54733	-0.42242	123.601	-0.37297	-0.42353
	63.4156	-0.49282	-0.42214	123.768	-0.49771	-0.42333
	63.499	-0.49623	-0.42187	123.934	-0.6645	-0.42312
	63.5823	-0.56348	-0.4216	124.101	-0.5941	-0.42292
	63.6657	-0.49094	-0.42132	124.268	-0.65346	-0.42272
	63.7491	-0.51063	-0.42105	124.434	-0.42074	-0.42252
	63.8324	-0.5571	-0.42078	124.601	-0.34755	-0.42231
	63.9158	-0.50743	-0.42051	124.768	-0.33262	-0.42211
	63.9991	-0.55047	-0.42024	124.935	-0.50173	-0.42191
	64.0825	-0.49662	-0.41997	125.101	-0.61658	-0.42171
	64.1658	-0.50245	-0.4197	125.268	-0.50077	-0.42151
	64.2492	-0.5302	-0.41943	125.435	-0.66502	-0.42131
	64.3325	-0.43537	-0.41916	125.601	-0.53467	-0.42111
	64.4159	-0.5811	-0.41889	125.768	-0.33082	-0.42091
	64.4992	-0.46573	-0.41862	125.935	-0.6208	-0.42071
	64.5826	-0.46781	-0.41836	126.102	-0.44858	-0.42051
	64.6659	-0.49133	-0.41809	126.268	-0.243	-0.42031
	64.7493	-0.54732	-0.41783	126.435	-0.50094	-0.42011
	64.8326	-0.52207	-0.41756	126.602	-0.51825	-0.41992
	64.916	-0.44063	-0.4173	126.768	-0.43405	-0.41972
	64.9994	-0.43137	-0.41703	126.935	-0.67781	-0.41952
	65.0827	-0.43359	-0.41677	127.102	-0.52369	-0.41933
	65.1661	-0.42083	-0.41651	127.269	-0.44583	-0.41913
	65.2494	-0.47623	-0.41624	127.435	-0.40948	-0.41893
	65.3328	-0.44465	-0.41598	127.602	-0.62982	-0.41874
	65.4161	-0.44722	-0.41572	127.769	-0.29929	-0.41854
	65.4994	-0.44341	-0.41546	127.935	-0.52024	-0.41835
	65.5828	-0.48637	-0.4152	128.102	-0.53747	-0.41815
	65.6662	-0.48887	-0.41494	128.269	-0.45352	-0.41796
	65.7495	-0.40735	-0.41468	128.436	-0.76641	-0.41777
	65.8329	-0.53436	-0.41442	128.602	-0.55105	-0.41757
	65.9163	-0.41246	-0.41416	128.769	-0.48008	-0.41738
	65.9996	-0.41099	-0.4139	128.936	-0.53905	-0.41719
	66.0829	-0.41	-0.41365	129.102	-0.18856	-0.41699
	66.1663	-0.41826	-0.41339	129.269	-0.65161	-0.4168
	66.2497	-0.51056	-0.41313	129.436	-0.45044	-0.41661
	66.333	-0.35132	-0.41288	129.602	-0.51029	-0.41642
	66.4164	-0.4949	-0.41262	129.769	-0.23337	-0.41623
	66.4997	-0.42935	-0.41237	129.936	-0.20498	-0.41604
	66.5831	-0.31302	-0.41211	130.103	-0.25982	-0.41585
	66.6664	-0.39231	-0.41186	130.269	-0.51591	-0.41566
	66.7498	-0.37332	-0.41161	130.436	-0.52498	-0.41547
	66.8332	-0.37762	-0.41135	130.603	-0.60121	-0.41528
	66.9165	-0.40838	-0.4111	130.769	-0.36885	-0.41509
	66.9999	-0.44569	-0.41085	130.936	-0.60553	-0.4149
	67.0832	-0.43023	-0.4106	131.103	-0.36687	-0.41471
	67.1666	-0.46533	-0.41035	131.27	-0.23652	-0.41453
	67.2499	-0.3935	-0.4101	131.436	-0.30333	-0.41434
	67.3332	-0.40946	-0.40985	131.603	-0.48226	-0.41415
	67.4166	-0.41018	-0.4096	131.77	-0.34614	-0.41396
	67.5	-0.44056	-0.40935	131.936	-0.16342	-0.41378
	67.5833	-0.3936	-0.4091	132.103	-0.47572	-0.41359
	67.6667	-0.36718	-0.40885	132.27	-0.36715	-0.41341
	67.75	-0.36249	-0.40861	132.436	-0.27271	-0.41322
	67.8334	-0.36702	-0.40836	132.603	-0.41506	-0.41304
	67.9168	-0.49018	-0.40811	132.77	-0.43721	-0.41285
	68.0001	-0.37926	-0.40787	132.937	-0.49123	-0.41267
	68.0835	-0.35963	-0.40762	133.103	-0.54818	-0.41248
	68.1668	-0.39014	-0.40738	133.27	-0.42944	-0.4123
	68.2502	-0.40056	-0.40713	133.437	-0.35054	-0.41211
	68.3335	-0.35117	-0.40689	133.604	-0.33575	-0.41193
	68.4169	-0.42553	-0.40664	133.77	-0.30007	-0.41175
	68.5002	-0.46536	-0.4064	133.937	-0.36549	-0.41157
	68.5836	-0.45744	-0.40616	134.104	-0.59974	-0.41138
	68.6669	-0.43491	-0.40592	134.27	-0.417	-0.4112
	68.7503	-0.43457	-0.40567	134.437	-0.4159	-0.41102
	68.8414	-0.37847	-0.40541	134.604	-0.30259	-0.41084
	68.9254	-0.35607	-0.40517	134.77	-0.5495	-0.41066
	69.0087	-0.24962	-0.40493	134.937	-0.4049	-0.41048
	69.0921	-0.41962	-0.40469	135.104	-0.48632	-0.4103
	69.1755	-0.42678	-0.40445	135.271	-0.30954	-0.41012
	69.2588	-0.39745	-0.40421	135.437	-0.45836	-0.40994
	69.3421	-0.3758	-0.40397	135.604	-0.35258	-0.40976
	69.4255	-0.36337	-0.40373	135.771	-0.41671	-0.40958
	69.5089	-0.39768	-0.40349	135.937	-0.43717	-0.4094
	69.5922	-0.40269	-0.40326	136.104	-0.3663	-0.40922
	69.6756	-0.40313	-0.40302	136.271	-0.44814	-0.40904
	69.7589	-0.48429	-0.40278	136.438	-0.24287	-0.40887
	69.8423	-0.44502	-0.40255	136.604	-0.39565	-0.40869
	69.9256	-0.51001	-0.40231	136.771	-0.44854	-0.40851
	70.009	-0.46473	-0.40208	136.938	-0.45657	-0.40833
	70.0923	-0.49675	-0.40184	137.104	-0.46201	-0.40816
	70.1757	-0.35179	-0.40161	137.271	-0.20051	-0.40798
	70.259	-0.46828	-0.40138	137.438	-0.62154	-0.40781
	70.3424	-0.35952	-0.40114	137.605	-0.18954	-0.40763
	70.4258	-0.34867	-0.40091	137.771	-0.35264	-0.40745
	70.5092	-0.36893	-0.40068	137.938	-0.15129	-0.40728
	70.5925	-0.37179	-0.40045	138.105	-0.3555	-0.4071
	70.6758	-0.38635	-0.40021	138.271	-0.54311	-0.40693
	70.7592	-0.5065	-0.39998	138.438	-0.55135	-0.40676
	70.8426	-0.40066	-0.39975	138.605	-0.44026	-0.40658
	70.9259	-0.43961	-0.39952	138.772	-0.3938	-0.40641
	71.0093	-0.35329	-0.39929	138.938	-0.54183	-0.40623
	71.0926	-0.37035	-0.39906	139.105	-0.69765	-0.40606
	71.176	-0.40701	-0.39883	139.272	-0.48833	-0.40589
	71.2677	-0.37535	-0.39858	139.438	-0.28566	-0.40572
	71.351	-0.36728	-0.39835	139.605	-0.19939	-0.40554
	71.4344	-0.32399	-0.39813	139.772	-0.5316	-0.40537
	71.5177	-0.38211	-0.3979	139.939	-0.42703	-0.4052
	71.6011	-0.41388	-0.39767	140.105	-0.49494	-0.40503
	71.6845	-0.37083	-0.39745	140.272	-0.61866	-0.40486
	71.7678	-0.3984	-0.39722	140.439	-0.5411	-0.40469
	71.8512	-0.28326	-0.39699	140.606	-0.5091	-0.40452
	71.9345	-0.45551	-0.39677	140.772	-0.44251	-0.40435
	72.0178	-0.38511	-0.39654	140.939	-0.45116	-0.40418
	72.1012	-0.42279	-0.39632	141.106	-0.45232	-0.40401
	72.1846	-0.25309	-0.3961	141.272	-0.5589	-0.40384
	72.2679	-0.34417	-0.39587	141.439	-0.40897	-0.40367
	72.3512	-0.36632	-0.39565	141.606	-0.39735	-0.4035
	72.4346	-0.31417	-0.39543	141.773	-0.38891	-0.40333
	72.518	-0.37898	-0.3952	141.939	-0.37178	-0.40316
	72.6013	-0.4171	-0.39498	142.106	-0.48319	-0.403
	72.6847	-0.40066	-0.39476	142.273	-0.45287	-0.40283
	72.768	-0.47599	-0.39454	142.439	-0.52193	-0.40266
	72.8513	-0.40965	-0.39432	142.606	-0.35808	-0.4025
	72.9347	-0.38255	-0.3941	142.773	-0.16608	-0.40233
	73.0181	-0.25672	-0.39388	142.94	-0.44403	-0.40216
	73.1014	-0.39771	-0.39366	143.106	-0.46669	-0.402
	73.1848	-0.37402	-0.39344	143.273	-0.51255	-0.40183
	73.2681	-0.47741	-0.39322	143.44	-0.33797	-0.40166
	73.3515	-0.43554	-0.393	143.606	-0.09435	-0.4015
	73.4348	-0.33133	-0.39278	143.773	-0.60466	-0.40133
	73.5182	-0.37503	-0.39257	143.94	-0.40852	-0.40117
	73.6015	-0.36031	-0.39235	144.106	-0.47378	-0.401
	73.6849	-0.37991	-0.39213	144.273	-0.23311	-0.40084
	73.7682	-0.35847	-0.39192	144.44	-0.43534	-0.40068
	73.8516	-0.40291	-0.3917	144.607	-0.39056	-0.40051
	73.9349	-0.52245	-0.39148	144.773	-0.39865	-0.40035
	74.0183	-0.40877	-0.39127	144.94	-0.5225	-0.40019
	74.1016	-0.44716	-0.39105	145.107	-0.54592	-0.40002
	74.185	-0.46313	-0.39084	145.274	-0.55969	-0.39986
	74.2683	-0.37923	-0.39062	145.44	-0.53834	-0.3997
	74.3517	-0.38453	-0.39041	145.607	-0.34693	-0.39954
	74.435	-0.39664	-0.3902	145.774	-0.34843	-0.39937
	74.5184	-0.39253	-0.38998	145.94	-0.33784	-0.39921
	74.6018	-0.39023	-0.38977	146.107	-0.38237	-0.39905
	74.6851	-0.49079	-0.38956	146.274	-0.62326	-0.39889
	74.7684	-0.39973	-0.38935	146.44	-0.36487	-0.39873
	74.8518	-0.34699	-0.38914	146.607	-0.44377	-0.39857
	74.9351	-0.43459	-0.38892	146.774	-0.5181	-0.39841
	75.0185	-0.34238	-0.38871	146.941	-0.44785	-0.39825
	75.1018	-0.32138	-0.3885	147.107	-0.30665	-0.39809
	75.1852	-0.45696	-0.38829	147.274	-0.62565	-0.39793
	75.2686	-0.34613	-0.38808	147.441	-0.52206	-0.39777
	75.3519	-0.38288	-0.38787	147.607	-0.53754	-0.39761
	75.4353	-0.3298	-0.38766	147.774	-0.26112	-0.39745
	75.5186	-0.4092	-0.38746	147.941	-0.39853	-0.39729
	75.602	-0.51488	-0.38725	148.108	-0.52829	-0.39714
	75.6853	-0.30474	-0.38704	148.274	-0.47867	-0.39698
	75.7686	-0.38714	-0.38683	148.441	-0.51995	-0.39682
	75.852	-0.45454	-0.38662	148.608	-0.49779	-0.39666
	75.9353	-0.32633	-0.38642	148.774	-0.30332	-0.3965
	76.0187	-0.4287	-0.38621	148.941	-0.29609	-0.39635
	76.102	-0.33673	-0.386	149.108	-0.30668	-0.39619
	76.1854	-0.39807	-0.3858	149.275	-0.39204	-0.39603
	76.2688	-0.34103	-0.38559	149.441	-0.55932	-0.39588
	76.3521	-0.37011	-0.38539	149.608	-0.53578	-0.39572
	76.4355	-0.42313	-0.38518	149.775	-0.35394	-0.39557
	76.5189	-0.5218	-0.38498	149.941	-0.3464	-0.39541
	76.6022	-0.36387	-0.38477	150.108	-0.45007	-0.39526
	76.6856	-0.38138	-0.38457	150.275	-0.42304	-0.3951
	76.769	-0.3819	-0.38437	150.441	-0.38816	-0.39495
	76.8523	-0.47854	-0.38416	150.608	-0.27569	-0.39479
	76.9357	-0.33454	-0.38396	150.775	-0.32385	-0.39464
	77.019	-0.448	-0.38376	150.942	-0.31171	-0.39448
	77.1024	-0.47954	-0.38356	151.108	-0.39914	-0.39433
	77.1857	-0.48499	-0.38336	151.275	-0.75484	-0.39418
	77.2691	-0.41149	-0.38315	151.442	-0.00815	-0.39402
	77.3525	-0.38882	-0.38295	151.608	-0.45027	-0.39387
	77.4358	-0.41416	-0.38275	151.775	-0.4334	-0.39372
	77.5191	-0.38095	-0.38255	151.942	-0.37618	-0.39356
	77.6025	-0.43947	-0.38235	152.109	-0.46054	-0.39341
	77.6858	-0.4417	-0.38215	152.275	-0.30477	-0.39326
	77.7692	-0.43483	-0.38195	152.442	-0.46465	-0.39311
	77.8525	-0.47206	-0.38175	152.609	-0.53391	-0.39296
	77.9359	-0.51074	-0.38156	152.775	-0.4161	-0.3928
	78.0192	-0.44701	-0.38136	152.942	-0.553	-0.39265
	78.1026	-0.32293	-0.38116	153.109	-0.53583	-0.3925
	78.186	-0.41658	-0.38096	153.276	-0.70407	-0.39235
	78.2693	-0.28963	-0.38076	153.442	-0.41279	-0.3922
	78.3527	-0.37641	-0.38057	153.609	-0.42893	-0.39205
	78.436	-0.35149	-0.38037	153.776	-0.68877	-0.3919
	78.5194	-0.37749	-0.38017	153.942	-0.19787	-0.39175
	78.6027	-0.37504	-0.37998	154.109	-0.27242	-0.3916
	78.6861	-0.35447	-0.37978	154.276	-0.57269	-0.39145
	78.7694	-0.2975	-0.37959	154.443	-0.37331	-0.3913
	78.8528	-0.35543	-0.37939	154.609	-0.25756	-0.39115
	78.9361	-0.28239	-0.3792	154.776	-0.41822	-0.39101
	79.0195	-0.5138	-0.379	154.943	-0.29323	-0.39086
	79.1028	-0.37398	-0.37881	155.109	-0.26498	-0.39071
	79.1862	-0.31537	-0.37861	155.276	-0.42703	-0.39056
	79.2696	-0.41406	-0.37842	155.443	-0.50812	-0.39041
	79.3529	-0.39298	-0.37823	155.609	-0.50074	-0.39027
	79.4363	-0.44812	-0.37803	155.776	-0.32451	-0.39012
	79.5196	-0.45229	-0.37784	155.943	-0.18444	-0.38997
	79.603	-0.39476	-0.37765	156.11	-0.5599	-0.38982
	79.6863	-0.35545	-0.37746	156.276	-0.56659	-0.38968
	79.7697	-0.3685	-0.37727	156.443	-0.29761	-0.38953
	79.853	-0.4036	-0.37707	156.61	-0.35013	-0.38939
	79.9364	-0.29002	-0.37688	156.777	-0.25693	-0.38924
	80.0198	-0.31341	-0.37669	156.943	-0.42447	-0.38909
	80.1031	-0.47478	-0.3765	157.11	-0.43069	-0.38895
	80.1864	-0.33071	-0.37631	157.277	-0.47189	-0.3888
	80.2698	-0.47759	-0.37612	157.443	-0.26442	-0.38866
	80.3532	-0.34086	-0.37593	157.61	-0.2167	-0.38851
	80.4365	-0.3782	-0.37574	157.777	-0.28202	-0.38837
	80.5198	-0.42873	-0.37556	157.943	-0.54049	-0.38822
	80.6032	-0.31053	-0.37537	158.11	-0.55826	-0.38808
	80.6866	-0.35994	-0.37518	158.277	-0.28403	-0.38794
	80.7699	-0.45903	-0.37499	158.444	-0.39354	-0.38779
	80.8533	-0.40134	-0.3748	158.61	-0.04843	-0.38765
	80.9366	-0.33541	-0.37462	158.777	-0.4378	-0.38751
	81.0199	-0.34171	-0.37443	158.944	-0.26949	-0.38736
	81.1033	-0.30715	-0.37424	159.11	-0.31105	-0.38722
	81.1867	-0.33162	-0.37406	159.277	-0.36801	-0.38708
	81.27	-0.28094	-0.37387	159.444	-0.19105	-0.38693
	81.3534	-0.3627	-0.37368	159.611	-0.39955	-0.38679
	81.4367	-0.39208	-0.3735	159.777	-0.28597	-0.38665
	81.5201	-0.4161	-0.37331	159.944	-0.1703	-0.38651
	81.6034	-0.49336	-0.37313	160.111	-0.60088	-0.38637
	81.6868	-0.43815	-0.37294	160.277	-0.44615	-0.38623
	81.7702	-0.33625	-0.37276	160.444	-0.59484	-0.38608
	81.8535	-0.44386	-0.37257	160.611	-0.32424	-0.38594
	81.9368	-0.31572	-0.37239	160.778	-0.42661	-0.3858
	82.0202	-0.38406	-0.37221	160.944	-0.37161	-0.38566
	82.1036	-0.42045	-0.37202	161.111	-0.34805	-0.38552
	82.1869	-0.36703	-0.37184	161.278	-0.40595	-0.38538
	82.2703	-0.41039	-0.37166	161.444	-0.16788	-0.38524
	82.3536	-0.3357	-0.37148	161.611	-0.41031	-0.3851
	82.437	-0.2897	-0.37129	161.778	-0.58714	-0.38496
	82.5203	-0.39491	-0.37111	161.945	-0.50774	-0.38482
	82.6037	-0.3903	-0.37093	162.111	-0.37663	-0.38468
	82.687	-0.44012	-0.37075	162.278	-0.58052	-0.38455
	82.7704	-0.4412	-0.37057	162.445	-0.40899	-0.38441
	82.8538	-0.31963	-0.37039	162.611	-0.30316	-0.38427
	82.9371	-0.40411	-0.37021	162.778	-0.65871	-0.38413
	83.0204	-0.37451	-0.37003	162.945	-0.42215	-0.38399
	83.1038	-0.39069	-0.36985	163.112	-0.72954	-0.38385
	83.1872	-0.37714	-0.36967	163.278	-0.53482	-0.38372
	83.2705	-0.39574	-0.36949	163.445	-0.26729	-0.38358
	83.3538	-0.22784	-0.36931	163.612	-0.53744	-0.38344
	83.4372	-0.37583	-0.36913	163.778	-0.41476	-0.3833
	83.5206	-0.39914	-0.36895	163.945	-0.51965	-0.38317
	83.6039	-0.41936	-0.36878	164.112	-0.60761	-0.38303
	83.6873	-0.33293	-0.3686	164.279	-0.49743	-0.38289
	83.7706	-0.4054	-0.36842	164.445	-0.3708	-0.38276
	83.854	-0.36167	-0.36824	164.612	-0.46666	-0.38262
	83.9374	-0.42848	-0.36807	164.779	-0.38036	-0.38249
	84.0207	-0.39221	-0.36789	164.945	-0.24779	-0.38235
	84.1041	-0.51521	-0.36771	165.112	-0.22449	-0.38221
	84.1874	-0.35344	-0.36754	165.279	-0.38621	-0.38208
	84.2708	-0.33477	-0.36736	165.446	-0.36818	-0.38194
	84.3541	-0.40585	-0.36719	165.612	-0.46855	-0.38181
	84.4375	-0.34392	-0.36701	165.779	-0.40174	-0.38167
	84.5208	-0.33323	-0.36683	165.946	-0.3893	-0.38154
	84.6042	-0.43305	-0.36666	166.112	-0.42698	-0.38141
	84.6876	-0.36899	-0.36649	166.279	-0.24381	-0.38127
	84.7709	-0.39304	-0.36631	166.446	-0.38266	-0.38114
	84.8543	-0.40863	-0.36614	166.612	-0.42936	-0.381
	84.9376	-0.37351	-0.36596	166.779	-0.38086	-0.38087
	85.021	-0.44355	-0.36579	166.946	-0.38628	-0.38074
	85.1043	-0.29763	-0.36562	167.113	-0.38197	-0.3806
	85.1877	-0.27966	-0.36544	167.279	-0.21084	-0.38047
	85.271	-0.44987	-0.36527	167.446	-0.45657	-0.38034
	85.3544	-0.28645	-0.3651	167.613	-0.44428	-0.38021
	85.4377	-0.35731	-0.36493	167.779	-0.2503	-0.38007
	85.5211	-0.32373	-0.36475	167.946	-0.38318	-0.37994
	85.6044	-0.34066	-0.36458	168.113	-0.42981	-0.37981
	85.6878	-0.37009	-0.36441	168.28	-0.31628	-0.37968
	85.7711	-0.36528	-0.36424	168.446	-0.54621	-0.37955
	85.8545	-0.37779	-0.36407	168.613	-0.50984	-0.37941
	85.9379	-0.32623	-0.3639	168.78	-0.306	-0.37928
	86.0212	-0.36756	-0.36373	168.946	-0.21995	-0.37915
	86.1046	-0.40438	-0.36356	169.113	-0.55393	-0.37902
	86.188	-0.32993	-0.36339	169.28	-0.50287	-0.37889
	86.2713	-0.34079	-0.36322	169.447	-0.44132	-0.37876
	86.3546	-0.38709	-0.36305	169.613	-0.48977	-0.37863
	86.438	-0.33415	-0.36288	169.78	-0.25978	-0.3785
	86.5213	-0.42872	-0.36271	169.947	-0.43743	-0.37837
	86.6047	-0.46124	-0.36254	170.113	-0.39723	-0.37824
	86.6881	-0.48806	-0.36237	170.28	-0.24399	-0.37811
	86.7714	-0.41751	-0.36221	170.447	-0.22154	-0.37798
	86.8548	-0.39344	-0.36204	170.614	-0.56434	-0.37785
	86.9381	-0.44785	-0.36187	170.78	-0.42189	-0.37772
	87.0214	-0.37938	-0.3617	170.947	-0.30225	-0.37759
	87.1048	-0.40645	-0.36154	171.114	-0.37794	-0.37746
	87.1882	-0.42466	-0.36137	171.28	-0.61821	-0.37733
	87.2715	-0.50395	-0.3612	171.447	-0.29828	-0.37721
	87.3549	-0.51807	-0.36104	171.614	-0.23528	-0.37708
	87.4382	-0.33209	-0.36087	171.781	-0.36206	-0.37695
	87.5216	-0.43268	-0.3607	171.947	-0.40856	-0.37682
	87.6049	-0.49387	-0.36054	172.114	-0.24842	-0.37669
	87.6883	-0.45112	-0.36037	172.281	-0.42708	-0.37657
	87.7716	-0.35659	-0.36021	172.447	-0.41513	-0.37644
	87.855	-0.41447	-0.36004	172.614	-0.59243	-0.37631
	87.9383	-0.44672	-0.35988	172.781	-0.31252	-0.37619
	88.0217	-0.43479	-0.35971	172.948	-0.29185	-0.37606
	88.1051	-0.48709	-0.35955	173.114	-0.4979	-0.37593
	88.1884	-0.48619	-0.35939	173.281	-0.56794	-0.37581
	88.2718	-0.45903	-0.35922	173.448	-0.72588	-0.37568
	88.3551	-0.3165	-0.35906	173.614	-0.47658	-0.37555
	88.4385	-0.4881	-0.3589	173.781	-0.40498	-0.37543
	88.5219	-0.35384	-0.35873	173.948	-0.36038	-0.3753
	88.6052	-0.44878	-0.35857	174.115	-0.46095	-0.37518
	88.6886	-0.32558	-0.35841	174.281	-0.26967	-0.37505
	88.7719	-0.40781	-0.35825	174.448	-0.35213	-0.37493
	88.8553	-0.32118	-0.35808	174.615	-0.32541	-0.3748
	88.9386	-0.22198	-0.35792	174.781	-0.47052	-0.37468
	89.022	-0.32871	-0.35776	174.948	-0.33577	-0.37455
	89.1053	-0.32983	-0.3576	175.115	-0.40907	-0.37443
	89.1887	-0.22726	-0.35744	175.282	-0.57785	-0.3743
	89.272	-0.40276	-0.35728	175.448	-0.27665	-0.37418
	89.3554	-0.34676	-0.35712	175.615	-0.46997	-0.37405
	89.4387	-0.32058	-0.35696	175.782	-0.29752	-0.37393
	89.5221	-0.24106	-0.3568	175.948	-0.22914	-0.37381
	89.6055	-0.24943	-0.35664	176.115	-0.38648	-0.37368
	89.6888	-0.22849	-0.35648	176.282	-0.33035	-0.37356
	89.7722	-0.30677	-0.35632	176.448	-0.23105	-0.37344
	89.8555	-0.32374	-0.35616	176.615	-0.33163	-0.37331
	89.9389	-0.29654	-0.356	176.782	-0.43004	-0.37319
	90.0222	-0.29265	-0.35584	176.949	-0.2791	-0.37307
	90.1056	-0.39765	-0.35568	177.115	-0.43703	-0.37294
	90.1889	-0.41312	-0.35552	177.282	-0.13592	-0.37282
	90.2723	-0.33932	-0.35537	177.449	-0.40773	-0.3727
	90.3556	-0.30869	-0.35521	177.615	-0.34703	-0.37258
	90.4389	-0.33051	-0.35505	177.782	-0.3901	-0.37246
	90.5223	-0.32977	-0.35489	177.949	-0.42194	-0.37233
	90.6056	-0.27473	-0.35474	178.116	-0.13665	-0.37221
	90.689	-0.3745	-0.35458	178.282	-0.42318	-0.37209
	90.7724	-0.31285	-0.35442	178.449	-0.146	-0.37197
	90.8557	-0.28618	-0.35427	178.616	-0.37993	-0.37185
	90.9391	-0.37863	-0.35411	178.782	-0.38583	-0.37173
	91.0224	-0.33533	-0.35395	178.949	-0.38432	-0.37161
	91.1058	-0.33894	-0.3538	179.116	-0.36769	-0.37149
	91.1891	-0.44878	-0.35364	179.283	-0.68453	-0.37137
	91.2725	-0.43063	-0.35349	179.449	-0.28167	-0.37125
	91.3558	-0.45095	-0.35333	179.616	-0.52676	-0.37113
	91.4392	-0.49283	-0.35318	179.783	-0.21583	-0.37101
	91.5225	-0.40107	-0.35302	179.949	-0.28265	-0.37089
	91.6059	-0.34168	-0.35287	180.116	-0.59024	-0.37077
	91.6892	-0.38756	-0.35271	180.283	-0.20402	-0.37065
	91.7725	-0.42707	-0.35256	180.449	-0.31524	-0.37053
	91.8559	-0.36587	-0.3524	180.616	-0.42721	-0.37041
	91.9393	-0.32969	-0.35225	180.783	-0.21072	-0.37029
	92.0226	-0.44624	-0.3521	180.95	-0.26275	-0.37017
	92.106	-0.19634	-0.35194	181.116	-0.19589	-0.37005
	92.1894	-0.30524	-0.35179	181.283	-0.41059	-0.36993
	92.2728	-0.39787	-0.35164	181.45	-0.18216	-0.36982
	92.3561	-0.34847	-0.35149	181.616	-0.1739	-0.3697
	92.4394	-0.37894	-0.35133	181.783	-0.28108	-0.36958
	92.5228	-0.32279	-0.35118	181.95	-0.34619	-0.36946
	92.6061	-0.22871	-0.35103	182.117	-0.32809	-0.36934
	92.6895	-0.38759	-0.35088	182.283	-0.54557	-0.36923
	92.7729	-0.34646	-0.35073	182.45	-0.58821	-0.36911
	92.8562	-0.30889	-0.35058	182.617	-0.30065	-0.36899
	92.9395	-0.34401	-0.35042	182.783	-0.49762	-0.36887
	93.0229	-0.39297	-0.35027	182.95	-0.29883	-0.36876
	93.1062	-0.34865	-0.35012	183.117	-0.42095	-0.36864
	93.1896	-0.40654	-0.34997	183.284	-0.46343	-0.36852
	93.2729	-0.41618	-0.34982	183.45	-0.44168	-0.36841
	93.3563	-0.35008	-0.34967	183.617	-0.52134	-0.36829
	93.4396	-0.41122	-0.34952	183.784	-0.48672	-0.36817
	93.523	-0.36031	-0.34937	183.95	-0.33511	-0.36806
	93.6063	-0.33053	-0.34922	184.117	-0.60304	-0.36794
	93.6897	-0.3318	-0.34907	184.284	-0.52062	-0.36783
	93.773	-0.42274	-0.34892	184.451	-0.35092	-0.36771
	93.8564	-0.46166	-0.34878	184.617	-0.4774	-0.3676
	93.9397	-0.40646	-0.34863	184.784	-0.4233	-0.36748
	94.0231	-0.38941	-0.34848	184.951	-0.43576	-0.36737
	94.1065	-0.35177	-0.34833	185.117	-0.35593	-0.36725
	94.1898	-0.43989	-0.34818	185.284	-0.26065	-0.36714
	94.2732	-0.39363	-0.34803	185.451	-0.38295	-0.36702
	94.3565	-0.48989	-0.34789	185.618	-0.66953	-0.36691
	94.4399	-0.43095	-0.34774	185.784	-0.3894	-0.36679
	94.5232	-0.34542	-0.34759	185.951	-0.3031	-0.36668
	94.6066	-0.34543	-0.34745	186.118	-0.53066	-0.36656
	94.6899	-0.35408	-0.3473	186.284	-0.15282	-0.36645
	94.7733	-0.34126	-0.34715	186.451	-0.21885	-0.36634
	94.8566	-0.33128	-0.34701	186.618	-0.49969	-0.36622
	94.94	-0.31002	-0.34686	186.785	-0.60148	-0.36611
	95.0233	-0.33958	-0.34671	186.951	-0.38843	-0.366
	95.1067	-0.28392	-0.34657	187.118	-0.43197	-0.36588
	95.1901	-0.29783	-0.34642	187.285	-0.64581	-0.36577
	95.2734	-0.34319	-0.34628	187.451	-0.19149	-0.36566
	95.3568	-0.18894	-0.34613	187.618	-0.52863	-0.36554
	95.4401	-0.2366	-0.34599	187.785	-0.24855	-0.36543
	95.5235	-0.29358	-0.34584	187.952	-0.36784	-0.36532
	95.6068	-0.23922	-0.3457	188.118	-0.25806	-0.36521
	95.6902	-0.2971	-0.34555	188.285	-0.38862	-0.36509
	95.7736	-0.31341	-0.34541	188.452	-0.50077	-0.36498
	95.8569	-0.34906	-0.34526	188.618	-0.26543	-0.36487
	95.9403	-0.29368	-0.34512	188.785	-0.47383	-0.36476
	96.0236	-0.31719	-0.34498	188.952	-0.3548	-0.36465
	96.107	-0.31108	-0.34483	189.119	-0.46809	-0.36453
	96.1904	-0.2218	-0.34469	189.285	-0.60612	-0.36442
	96.2737	-0.27983	-0.34455	189.452	-0.48227	-0.36431
	96.357	-0.40918	-0.3444	189.619	-0.45408	-0.3642
	96.4404	-0.32386	-0.34426	189.785	-0.53664	-0.36409
	96.5238	-0.34921	-0.34412	189.952	-0.02826	-0.36398
	96.6071	-0.28516	-0.34398	190.119	-0.37412	-0.36387
	96.6905	-0.43069	-0.34384	190.286	-0.3355	-0.36376
	96.7738	-0.3143	-0.34369	190.452	-0.32655	-0.36365
	96.8572	-0.30397	-0.34355	190.619	-0.38695	-0.36354
	96.9405	-0.39701	-0.34341	190.786	-0.26755	-0.36343
	97.0239	-0.30367	-0.34327	190.952	-0.48542	-0.36332
	97.1072	-0.33259	-0.34313	191.119	-0.39001	-0.36321
	97.1906	-0.30468	-0.34299	191.286	-0.52878	-0.3631
	97.2739	-0.26208	-0.34285	191.452	-0.25308	-0.36299
	97.3573	-0.35511	-0.34271	191.619	-0.25132	-0.36288
	97.4407	-0.38999	-0.34256	191.786	-0.3986	-0.36277
	97.524	-0.22652	-0.34242	191.953	-0.49638	-0.36266
	97.6074	-0.30333	-0.34228	192.119	-0.22898	-0.36255
	97.6907	-0.30894	-0.34214	192.286	-0.37914	-0.36244
	97.7741	-0.36159	-0.342	192.453	-0.25593	-0.36233
	97.8575	-0.31094	-0.34187	192.619	-0.58676	-0.36223
	97.9408	-0.35972	-0.34173	192.786	-0.40361	-0.36212
	98.0241	-0.28336	-0.34159	192.953	-0.27494	-0.36201
	98.1075	-0.41289	-0.34145	193.12	-0.29216	-0.3619
	98.1909	-0.29236	-0.34131	193.286	-0.58862	-0.36179
	98.2742	-0.41502	-0.34117	193.453	-0.55214	-0.36168
	98.3576	-0.2841	-0.34103	193.62	-0.39369	-0.36158
	98.4409	-0.32466	-0.34089	193.786	-0.17721	-0.36147
	98.5243	-0.29934	-0.34076	193.953	-0.48052	-0.36136
	98.6076	-0.31862	-0.34062	194.12	-0.28872	-0.36125
	98.691	-0.40803	-0.34048	194.287	-0.40076	-0.36115
	98.7743	-0.36466	-0.34034	194.453	-0.38555	-0.36104
	98.8577	-0.36189	-0.34021	194.62	-0.09679	-0.36093
	98.941	-0.38559	-0.34007	194.787	-0.39965	-0.36083
	99.0243	-0.36615	-0.33993	194.953	-0.36199	-0.36072
	99.1077	-0.30811	-0.3398	195.12	-0.22268	-0.36061
	99.1911	-0.39083	-0.33966	195.287	-0.2435	-0.36051
	99.2744	-0.31664	-0.33952	195.454	-0.32891	-0.3604
	99.3577	-0.38624	-0.33939	195.62	-0.47572	-0.36029
	99.4411	-0.38862	-0.33925	195.787	-0.24784	-0.36019
	99.5245	-0.27639	-0.33911	195.954	-0.27563	-0.36008
	99.6078	-0.3516	-0.33898	196.12	-0.50952	-0.35998
	99.6912	-0.34256	-0.33884	196.287	-0.41943	-0.35987
	99.7745	-0.39125	-0.33871	196.454	-0.20824	-0.35976
	99.8579	-0.32305	-0.33857	196.62	-0.40479	-0.35966
	99.9412	-0.2995	-0.33844	196.787	-0.31829	-0.35955
	100.025	-0.30112	-0.3383	196.954	-0.50956	-0.35945
	100.108	-0.23947	-0.33817	197.121	-0.2771	-0.35934
	100.191	-0.28076	-0.33803	197.287	-0.30517	-0.35924
	100.275	-0.31599	-0.3379	197.454	-0.10449	-0.35913
	100.358	-0.33065	-0.33776	197.621	-0.29741	-0.35903
	100.441	-0.28353	-0.33763	197.787	-0.30498	-0.35892
	100.525	-0.32229	-0.3375	197.954	-0.57301	-0.35882
	100.608	-0.23431	-0.33736	198.121	-0.43478	-0.35872
	100.691	-0.39135	-0.33723	198.288	-0.4373	-0.35861
	100.775	-0.36511	-0.3371	198.454	-0.09346	-0.35851
	100.858	-0.38128	-0.33696	198.621	-0.08022	-0.3584
	100.942	-0.40048	-0.33683	198.788	-0.3449	-0.3583
	101.025	-0.31645	-0.3367	198.954	-0.46683	-0.3582
	101.108	-0.3659	-0.33656	199.121	-0.34981	-0.35809
	101.192	-0.35607	-0.33643	199.288	-0.39032	-0.35799
	101.275	-0.45911	-0.3363	199.455	-0.37439	-0.35789
	101.358	-0.40028	-0.33617	199.621	-0.40064	-0.35778
	101.442	-0.29311	-0.33604	199.788	-0.26144	-0.35768
	101.525	-0.391	-0.3359	199.955	-0.33732	-0.35758
	101.608	-0.30956	-0.33577	200.121	-0.39827	-0.35747
	101.692	-0.23961	-0.33564	200.288	-0.24893	-0.35737
	101.775	-0.31057	-0.33551	200.455	-0.41557	-0.35727
	101.858	-0.37618	-0.33538	200.622	-0.21835	-0.35717
	101.942	-0.40149	-0.33525	200.788	-0.40802	-0.35706
	102.025	-0.42395	-0.33512	200.955	-0.34013	-0.35696
	102.108	-0.42188	-0.33499	201.122	-0.21599	-0.35686
	102.192	-0.34087	-0.33486	201.288	-0.29904	-0.35676
	102.275	-0.31816	-0.33473	201.455	-0.40434	-0.35666
	102.359	-0.33784	-0.3346	201.622	-0.39284	-0.35655
	102.442	-0.37227	-0.33447	201.788	-0.60179	-0.35645
	102.525	-0.45384	-0.33434	201.955	-0.4756	-0.35635
	102.609	-0.34143	-0.33421	202.122	-0.45083	-0.35625
	102.692	-0.46743	-0.33408	202.289	-0.3641	-0.35615
	102.775	-0.34974	-0.33395	202.455	-0.58037	-0.35605
	102.859	-0.42472	-0.33382	202.622	-0.25695	-0.35595
	102.942	-0.41862	-0.33369	202.789	-0.47328	-0.35585
	103.025	-0.3155	-0.33356	202.955	-0.37299	-0.35575
	103.109	-0.36638	-0.33343	203.122	-0.34665	-0.35564
	103.192	-0.22825	-0.3333	203.289	-0.4454	-0.35554
	103.275	-0.416	-0.33318	203.456	-0.45567	-0.35544
	103.359	-0.40831	-0.33305	203.622	-0.40659	-0.35534
	103.442	-0.26735	-0.33292	203.789	-0.67893	-0.35524
	103.526	-0.39129	-0.33279	203.956	-0.27892	-0.35514
	103.609	-0.32245	-0.33266	204.122	-0.53923	-0.35504
	103.692	-0.32314	-0.33254	204.289	-0.22561	-0.35494
	103.776	-0.2671	-0.33241	204.456	-0.26805	-0.35484
	103.859	-0.44772	-0.33228	204.622	-0.28352	-0.35474
	103.942	-0.31395	-0.33215	204.789	-0.65538	-0.35465
	104.026	-0.40811	-0.33203	204.956	-0.37951	-0.35455
	104.109	-0.31507	-0.3319	205.123	-0.23255	-0.35445
	104.192	-0.45335	-0.33177	205.289	-0.35489	-0.35435
	104.276	-0.22916	-0.33165	205.456	-0.4051	-0.35425
	104.359	-0.39747	-0.33152	205.623	-0.19244	-0.35415
	104.442	-0.29294	-0.3314	205.789	-0.44403	-0.35405
	104.526	-0.33017	-0.33127	205.956	-0.40064	-0.35395
	104.609	-0.27847	-0.33114	206.123	-0.09748	-0.35385
	104.693	-0.27928	-0.33102	206.29	-0.32411	-0.35376
	104.776	-0.30811	-0.33089	206.456	-0.37268	-0.35366
	104.859	-0.37323	-0.33077	206.623	-0.21648	-0.35356
	104.943	-0.33091	-0.33064	206.79	-0.44394	-0.35346
	105.026	-0.3643	-0.33052	206.956	-0.36875	-0.35336
	105.109	-0.36843	-0.33039	207.123	-0.54837	-0.35327
	105.193	-0.32268	-0.33027	207.29	-0.39826	-0.35317
	105.276	-0.31541	-0.33014	207.457	-0.32128	-0.35307
	105.359	-0.31881	-0.33002	207.623	-0.30002	-0.35297
	105.443	-0.35978	-0.32989	207.79	-0.31219	-0.35288
	105.526	-0.27769	-0.32977	207.957	-0.22081	-0.35278
	105.61	-0.41198	-0.32965	208.123	-0.2437	-0.35268
	105.693	-0.31033	-0.32952	208.29	-0.28188	-0.35258
	105.776	-0.23566	-0.3294	208.457	-0.31087	-0.35249
	105.86	-0.33926	-0.32927	208.623	-0.22771	-0.35239
	105.943	-0.41855	-0.32915	208.79	-0.17077	-0.35229
	106.026	-0.28687	-0.32903	208.957	-0.31289	-0.3522
	106.11	-0.29614	-0.3289	209.124	-0.26222	-0.3521
	106.193	-0.43671	-0.32878	209.29	-0.23115	-0.352
	106.276	-0.29901	-0.32866	209.457	-0.424	-0.35191
	106.36	-0.30862	-0.32854	209.624	-0.33537	-0.35181
	106.443	-0.34731	-0.32841	209.79	-0.33128	-0.35172
	106.526	-0.26921	-0.32829	209.957	-0.23516	-0.35162
	106.61	-0.27446	-0.32817	210.124	-0.38209	-0.35152
	106.693	-0.32169	-0.32805	210.291	-0.51176	-0.35143
	106.776	-0.36644	-0.32793	210.457	-0.42557	-0.35133
	106.86	-0.27828	-0.3278	210.624	-0.40285	-0.35124
	106.943	-0.29131	-0.32768	210.791	-0.35877	-0.35114
	107.026	-0.38022	-0.32756	210.957	-0.33098	-0.35105
	107.11	-0.29575	-0.32744	211.124	-0.16772	-0.35095
	107.193	-0.29004	-0.32732	211.291	-0.5067	-0.35086
	107.277	-0.39184	-0.3272	211.458	-0.50137	-0.35076
	107.36	-0.38269	-0.32708	211.624	-0.39557	-0.35067
	107.443	-0.24859	-0.32696	211.791	-0.23003	-0.35057
	107.527	-0.30419	-0.32684	211.958	-0.33945	-0.35048
	107.61	-0.4107	-0.32671	212.124	-0.23377	-0.35038
	107.693	-0.38049	-0.32659	212.291	-0.33157	-0.35029
	107.777	-0.30766	-0.32647	212.458	-0.39008	-0.35019
	107.86	-0.40779	-0.32635	212.625	-0.35475	-0.3501
	107.943	-0.35414	-0.32623	212.791	-0.5089	-0.35001
	108.027	-0.27334	-0.32611	212.958	-0.44895	-0.34991
	108.11	-0.33768	-0.326	213.125	-0.42216	-0.34982
	108.193	-0.29215	-0.32588	213.291	-0.49542	-0.34973
	108.277	-0.3987	-0.32576	213.458	-0.5693	-0.34963
	108.36	-0.35374	-0.32564	213.625	-0.26919	-0.34954
	108.444	-0.30371	-0.32552	213.792	-0.42499	-0.34944
	108.527	-0.36046	-0.3254	213.958	-0.41001	-0.34935
	108.61	-0.29793	-0.32528	214.125	-0.45726	-0.34926
	108.694	-0.38577	-0.32516	214.292	-0.47851	-0.34916
	108.777	-0.41127	-0.32504	214.458	-0.02718	-0.34907
	108.86	-0.31262	-0.32493	214.625	-0.1918	-0.34898
	108.944	-0.39153	-0.32481	214.792	-0.1441	-0.34889
	109.027	-0.36641	-0.32469	214.959	-0.4148	-0.34879
	109.11	-0.25725	-0.32457	215.125	-0.3176	-0.3487
	109.194	-0.41924	-0.32445	215.292	-0.19831	-0.34861
	109.277	-0.22322	-0.32434	215.459	-0.2757	-0.34852
	109.36	-0.31012	-0.32422	215.625	-0.38943	-0.34842
	109.444	-0.28358	-0.3241	215.792	-0.23416	-0.34833
	109.527	-0.42769	-0.32398	215.959	-0.52981	-0.34824
	109.61	-0.19709	-0.32387	216.126	-0.32062	-0.34815
	109.694	-0.32806	-0.32375	216.292	-0.40614	-0.34806
	109.777	-0.3384	-0.32363	216.459	-0.4451	-0.34796
	109.861	-0.3562	-0.32352	216.626	-0.32187	-0.34787
	109.944	-0.29579	-0.3234	216.792	-0.46709	-0.34778
	110.027	-0.27801	-0.32328	216.959	-0.43486	-0.34769
	110.111	-0.40475	-0.32317	217.126	-0.38258	-0.3476
	110.194	-0.40178	-0.32305	217.293	-0.33133	-0.34751
	110.277	-0.31104	-0.32294	217.459	-0.12822	-0.34742
	110.361	-0.34981	-0.32282	217.626	-0.43717	-0.34732
	110.444	-0.21417	-0.3227	217.793	-0.32654	-0.34723
	110.527	-0.37512	-0.32259	217.959	-0.39387	-0.34714
	110.611	-0.34129	-0.32247	218.126	-0.30601	-0.34705
	110.694	-0.42159	-0.32236	218.293	-0.4988	-0.34696
	110.777	-0.21363	-0.32224	218.46	-0.33093	-0.34687
	110.861	-0.35619	-0.32213	218.626	-0.30148	-0.34678
	110.944	-0.35159	-0.32201	218.793	-0.35059	-0.34669
	111.028	-0.30385	-0.3219	218.96	-0.33108	-0.3466
	111.111	-0.37139	-0.32178	219.126	-0.446	-0.34651
	111.194	-0.3765	-0.32167	219.293	-0.21721	-0.34642
	111.278	-0.39462	-0.32155	219.46	-0.24509	-0.34633
	111.361	-0.30839	-0.32144	219.627	-0.19498	-0.34624
	111.444	-0.35543	-0.32133	219.793	-0.3535	-0.34615
	111.528	-0.31772	-0.32121	219.96	-0.26609	-0.34606
	111.611	-0.35434	-0.3211	220.127	-0.35514	-0.34597
	111.694	-0.43268	-0.32098	220.293	-0.52419	-0.34588
	111.778	-0.26962	-0.32087	220.46	-0.27827	-0.34579
	111.861	-0.3587	-0.32076	220.627	-0.62164	-0.3457
	111.944	-0.38257	-0.32064	220.794	-0.4943	-0.34561
	112.028	-0.38527	-0.32053	220.96	-0.27504	-0.34552
	112.111	-0.38782	-0.32042	221.127	-0.45014	-0.34544
	112.195	-0.2494	-0.3203	221.294	-0.34612	-0.34535
	112.278	-0.39062	-0.32019	221.46	-0.65779	-0.34526
	112.361	-0.31105	-0.32008	221.627	-0.25569	-0.34517
	112.445	-0.24917	-0.31997	221.794	-0.35149	-0.34508
	112.528	-0.4149	-0.31985	221.961	-0.3402	-0.34499
	112.611	-0.29132	-0.31974	222.127	-0.43298	-0.3449
	112.695	-0.34462	-0.31963	222.294	-0.33198	-0.34482
	112.778	-0.25607	-0.31952	222.461	-0.36971	-0.34473
	112.861	-0.28927	-0.31941	222.627	-0.36951	-0.34464
	112.945	-0.33092	-0.31929	222.794	-0.34873	-0.34455
	113.028	-0.30692	-0.31918	222.961	-0.56097	-0.34446
	113.111	-0.32076	-0.31907	223.127	-0.39888	-0.34437
	113.195	-0.21047	-0.31896	223.294	-0.33777	-0.34429
	113.278	-0.32813	-0.31885	223.461	-0.12883	-0.3442
	113.361	-0.29333	-0.31874	223.628	-0.28936	-0.34411
	113.445	-0.24911	-0.31863	223.794	-0.44737	-0.34402
	113.528	-0.45427	-0.31852	223.961	-0.40305	-0.34394
	113.612	-0.32694	-0.3184	224.128	-0.25972	-0.34385
	113.695	-0.38801	-0.31829	224.294	-0.22464	-0.34376
	113.778	-0.3284	-0.31818	224.461	-0.20614	-0.34368
	113.862	-0.36411	-0.31807	224.628	-0.35534	-0.34359
	113.945	-0.24144	-0.31796	224.795	-0.29172	-0.3435
	114.028	-0.38004	-0.31785	224.961	-0.4029	-0.34342
	114.112	-0.27368	-0.31774	225.128	-0.38807	-0.34333
	114.195	-0.38736	-0.31763	225.295	-0.30066	-0.34324
	114.278	-0.40246	-0.31752	225.461	-0.49572	-0.34316
	114.362	-0.34382	-0.31741	225.628	-0.56254	-0.34307
	114.445	-0.22687	-0.3173	225.795	-0.22661	-0.34298
	114.528	-0.41993	-0.31719	225.962	-0.32114	-0.3429
	114.612	-0.24601	-0.31709	226.128	-0.38396	-0.34281
	114.695	-0.27644	-0.31698	226.295	-0.0865	-0.34272
	114.778	-0.35813	-0.31687	226.462	-0.47061	-0.34264
	114.862	-0.32083	-0.31676	226.628	-0.26995	-0.34255
	114.945	-0.17733	-0.31665	226.795	-0.33807	-0.34247
	115.028	-0.31741	-0.31654	226.962	-0.63846	-0.34238
	115.112	-0.30593	-0.31643	227.129	-0.30582	-0.3423
	115.195	-0.34503	-0.31632	227.295	-0.48198	-0.34221
	115.279	-0.37397	-0.31622	227.462	-0.2173	-0.34212
	115.362	-0.3711	-0.31611	227.629	-0.00843	-0.34204
	115.445	-0.36075	-0.316	227.795	-0.29285	-0.34195
	115.529	-0.31014	-0.31589	227.962	-0.33496	-0.34187
	115.612	-0.3288	-0.31578	228.129	-0.46688	-0.34178
	115.695	-0.29451	-0.31568	228.296	-0.44054	-0.3417
	115.779	-0.23662	-0.31557	228.462	-0.60487	-0.34161
	115.862	-0.19028	-0.31546	228.629	-0.5416	-0.34153
	115.945	-0.27482	-0.31535	228.796	-0.18328	-0.34144
	116.029	-0.29204	-0.31525	228.962	-0.03758	-0.34136
	116.112	-0.34993	-0.31514	229.129	-0.41268	-0.34128
	116.195	-0.3523	-0.31503	229.296	-0.48058	-0.34119
	116.279	-0.36553	-0.31492	229.463	-0.44523	-0.34111
	116.362	-0.2692	-0.31482	229.629	-0.3465	-0.34102
	116.445	-0.25272	-0.31471	229.796	-0.29927	-0.34094
	116.529	-0.24128	-0.3146	229.963	-0.36856	-0.34085
	116.612	-0.23114	-0.3145	230.129	-0.49117	-0.34077
	116.696	-0.23791	-0.31439	230.296	-0.4438	-0.34069
	116.779	-0.34291	-0.31429	230.463	-0.12731	-0.3406
	116.862	-0.38918	-0.31418	230.63	-0.49643	-0.34052
	116.946	-0.34424	-0.31407	230.796	-0.38243	-0.34044
	117.029	-0.36595	-0.31397	230.963	-0.7379	-0.34035
	117.112	-0.37185	-0.31386	231.13	-0.53996	-0.34027
	117.196	-0.3036	-0.31376	231.296	-0.37188	-0.34018
	117.279	-0.29009	-0.31365	231.463	-0.21412	-0.3401
	117.371	-0.3948	-0.31354	231.63	-0.30147	-0.34002
	117.454	-0.29851	-0.31343	231.797	-0.51049	-0.33994
	117.537	-0.39537	-0.31333	231.963	-0.21567	-0.33985
	117.621	-0.35111	-0.31322	232.13	-0.26209	-0.33977
	117.704	-0.33503	-0.31312	232.297	-0.45733	-0.33969
	117.787	-0.31951	-0.31301	232.463	-0.19824	-0.3396
	117.871	-0.42944	-0.31291	232.63	-0.30853	-0.33952
	117.954	-0.34643	-0.3128	232.797	-0.24688	-0.33944
	118.037	-0.32552	-0.3127	232.963	-0.09821	-0.33936
	118.121	-0.3424	-0.31259	233.13	-0.39813	-0.33927
	118.204	-0.37086	-0.31249	233.297	-0.41287	-0.33919
	118.288	-0.32156	-0.31238	233.464	-0.27378	-0.33911
	118.371	-0.34428	-0.31228	233.63	-0.39398	-0.33903
	118.454	-0.26545	-0.31218	233.797	-0.1947	-0.33894
	118.538	-0.29889	-0.31207	233.964	-0.43024	-0.33886
	118.621	-0.29826	-0.31197	234.13	-0.16604	-0.33878
	118.704	-0.35803	-0.31187	234.297	-0.26733	-0.3387
	118.788	-0.25308	-0.31176	234.464	-0.16919	-0.33862
	118.871	-0.30601	-0.31166	234.631	-0.54071	-0.33854
	118.954	-0.3289	-0.31156	234.797	-0.39755	-0.33845
	119.038	-0.2868	-0.31145	234.964	-0.32225	-0.33837
	119.121	-0.21903	-0.31135	235.131	-0.24924	-0.33829
	119.204	-0.16216	-0.31125	235.297	-0.47796	-0.33821
	119.288	--	-0.31114	235.464	-0.55131	-0.33813
	119.371	-0.2887	-0.31104	235.631	-0.07237	-0.33805
	119.454	-0.28969	-0.31094	235.797	-0.21233	-0.33797
	119.538	-0.25612	-0.31084	235.964	-0.29469	-0.33789
	119.621	-0.18425	-0.31073	236.131	-0.53702	-0.3378
	119.704	-0.23079	-0.31063	236.298	-0.39003	-0.33772
	119.788	-0.36342	-0.31053	236.464	-0.40245	-0.33764
	119.871	-0.24819	-0.31043	236.631	-0.45328	-0.33756
	119.955	-0.26504	-0.31033	236.798	-0.27466	-0.33748
	120.038	-0.47296	-0.31022	236.964	-0.26343	-0.3374
	120.121	-0.22178	-0.31012	237.131	-0.46396	-0.33732
	120.205	-0.23271	-0.31002	237.298	-0.44956	-0.33724
	120.288	-0.25088	-0.30992	237.465	-0.53651	-0.33716
	120.371	-0.33092	-0.30982	237.631	-0.38028	-0.33708
	120.455	-0.19272	-0.30972	237.798	-0.3821	-0.337
	120.538	-0.34526	-0.30962	237.965	-0.36025	-0.33692
	120.621	-0.30982	-0.30952	238.131	-0.40841	-0.33684
	120.705	-0.26549	-0.30941	238.298	-0.2903	-0.33676
	120.788	-0.44033	-0.30931	238.465	-0.43737	-0.33668
	120.871	-0.26733	-0.30921	238.632	-0.21928	-0.3366
	120.955	-0.30058	-0.30911	238.798	-0.31232	-0.33652
	121.038	-0.23063	-0.30901	238.965	-0.24208	-0.33644
	121.121	-0.33651	-0.30891	239.132	-0.30755	-0.33636
	121.205	-0.32849	-0.30881	239.298	-0.58109	-0.33628
	121.288	-0.30656	-0.30871	239.465	-0.57737	-0.3362
	121.372	-0.41171	-0.30861	239.632	-0.36721	-0.33612
	121.455	-0.33199	-0.30851	239.799	-0.33109	-0.33605
	121.538	-0.38096	-0.30841	239.965	-0.25172	-0.33597
	121.622	-0.32563	-0.30831	240.132	-0.40865	-0.33589
	121.705	-0.30066	-0.30821	240.299	-0.22941	-0.33581
	121.788	-0.27773	-0.30811	240.465	-0.50446	-0.33573
	121.872	-0.29162	-0.30801	240.632	-0.6065	-0.33565
	121.955	-0.33746	-0.30791	240.799	-0.33291	-0.33557
	122.038	-0.36338	-0.30781	240.966	-0.48811	-0.33549
	122.122	-0.26937	-0.30772	241.132	-0.36136	-0.33542
	122.205	-0.24175	-0.30762	241.299	-0.12474	-0.33534
	122.288	-0.3271	-0.30752	241.466	-0.4906	-0.33526
	122.372	-0.32435	-0.30742	241.632	-0.43382	-0.33518
	122.455	-0.3933	-0.30732	241.799	-0.43158	-0.3351
	122.538	-0.27255	-0.30722	241.966	-0.36729	-0.33502
	122.622	-0.25872	-0.30712	242.132	-0.47396	-0.33495
	122.705	-0.21782	-0.30702	242.299	-0.38798	-0.33487
	122.789	-0.29143	-0.30693	242.466	-0.42853	-0.33479
	122.872	-0.31102	-0.30683	242.633	-0.32626	-0.33471
	122.955	-0.20623	-0.30673	242.799	-0.42402	-0.33464
	123.039	-0.39764	-0.30663	242.966	-0.22605	-0.33456
	123.122	-0.39394	-0.30653	243.133	-0.1647	-0.33448
	123.205	-0.32348	-0.30644	243.299	-0.41371	-0.3344
	123.289	-0.32934	-0.30634	243.466	-0.32704	-0.33433
	123.372	-0.23207	-0.30624	243.633	-0.25637	-0.33425
	123.455	-0.28409	-0.30614	243.8	-0.36843	-0.33417
	123.539	-0.30522	-0.30605	243.966	-0.2176	-0.33409
	123.622	-0.34491	-0.30595	244.133	-0.24942	-0.33402
	123.705	-0.31957	-0.30585	244.3	-0.31516	-0.33394
	123.789	-0.40044	-0.30575	244.466	-0.34209	-0.33386
	123.872	-0.27154	-0.30566	244.633	-0.2709	-0.33379
	123.955	-0.28598	-0.30556	244.8	-0.40909	-0.33371
	124.039	-0.28395	-0.30546	244.967	-0.51756	-0.33363
	124.122	-0.32403	-0.30537	245.133	-0.32008	-0.33356
	124.206	-0.20671	-0.30527	245.3	-0.2137	-0.33348
	124.289	-0.28785	-0.30517	245.467	-0.40824	-0.3334
	124.372	-0.27749	-0.30508	245.633	-0.51847	-0.33333
	124.456	-0.24627	-0.30498	245.8	-0.27705	-0.33325
	124.539	-0.28776	-0.30489	245.967	-0.14477	-0.33317
	124.622	-0.28323	-0.30479	246.134	-0.25672	-0.3331
	124.706	-0.2502	-0.30469	246.3	-0.26314	-0.33302
	124.789	-0.27273	-0.3046	246.467	-0.34535	-0.33295
	124.872	-0.26768	-0.3045	246.634	-0.32001	-0.33287
	124.956	-0.28988	-0.30441	246.8	-0.33475	-0.33279
	125.039	-0.37812	-0.30431	246.967	-0.475	-0.33272
	125.122	-0.36949	-0.30422	247.134	-0.35982	-0.33264
	125.206	-0.32163	-0.30412	247.3	-0.34682	-0.33257
	125.289	-0.29179	-0.30402	247.467	-0.29104	-0.33249
	125.373	-0.24581	-0.30393	247.634	-0.1507	-0.33242
	125.456	-0.26019	-0.30383	247.801	-0.34685	-0.33234
	125.539	-0.38774	-0.30374	247.967	-0.40295	-0.33226
	125.623	-0.28204	-0.30364	248.134	-0.42346	-0.33219
	125.706	-0.28682	-0.30355	248.301	-0.37359	-0.33211
	125.789	-0.30215	-0.30345	248.467	-0.15599	-0.33204
	125.873	-0.31719	-0.30336	248.634	-0.49257	-0.33196
	125.956	-0.24705	-0.30327	248.801	-0.35818	-0.33189
	126.039	-0.3429	-0.30317	248.968	-0.33465	-0.33181
	126.123	-0.26914	-0.30308	249.134	-0.35122	-0.33174
	126.206	-0.30808	-0.30298	249.301	-0.2252	-0.33166
	126.289	-0.43961	-0.30289	249.468	-0.48271	-0.33159
	126.373	-0.27276	-0.30279	249.635	-0.41004	-0.33152
	126.456	-0.31173	-0.3027	249.801	-0.35102	-0.33144
	126.54	-0.37319	-0.30261	249.968	-0.47193	-0.33137
	126.623	-0.35642	-0.30251	250.135	-0.34522	-0.33129
	126.706	-0.36581	-0.30242	250.301	-0.36418	-0.33122
	126.79	-0.29487	-0.30233	250.468	-0.37975	-0.33114
	126.873	-0.20194	-0.30223	250.635	-0.23764	-0.33107
	126.956	-0.33372	-0.30214	250.802	-0.29731	-0.33099
	127.04	-0.30697	-0.30205	250.968	-0.42356	-0.33092
	127.123	-0.36807	-0.30195	251.135	-0.3712	-0.33085
	127.206	-0.35212	-0.30186	251.302	-0.41359	-0.33077
	127.29	-0.32835	-0.30177	251.468	-0.233	-0.3307
	127.373	-0.276	-0.30167	251.635	-0.3268	-0.33063
	127.456	-0.25764	-0.30158	251.802	-0.35115	-0.33055
	127.54	-0.29653	-0.30149	251.969	-0.37601	-0.33048
	127.623	-0.28262	-0.3014	252.135	-0.42182	-0.3304
	127.706	-0.26006	-0.3013	252.302	-0.35134	-0.33033
	127.79	-0.4038	-0.30121	252.469	-0.41315	-0.33026
	127.873	-0.2408	-0.30112	252.635	-0.2159	-0.33018
	127.956	-0.30136	-0.30103	252.802	-0.20868	-0.33011
	128.04	-0.37759	-0.30093	252.969	-0.05979	-0.33004
	128.123	-0.32464	-0.30084	253.135	-0.38935	-0.32996
	128.207	-0.28956	-0.30075	253.302	-0.19572	-0.32989
	128.29	-0.29395	-0.30066	253.469	-0.01608	-0.32982
	128.373	-0.40085	-0.30057	253.636	-0.36726	-0.32975
	128.457	-0.28362	-0.30047	253.802	-0.49764	-0.32967
	128.54	-0.32231	-0.30038	253.969	-0.25063	-0.3296
	128.623	-0.37681	-0.30029	254.136	-0.33311	-0.32953
	128.707	-0.39713	-0.3002	254.302	-0.44925	-0.32945
	128.79	-0.38133	-0.30011	254.469	-0.43762	-0.32938
	128.873	-0.325	-0.30002	254.636	-0.21418	-0.32931
	128.957	-0.28236	-0.29993	254.803	-0.48442	-0.32924
	129.04	-0.38884	-0.29984	254.969	-0.28725	-0.32917
	129.131	-0.23278	-0.29974	255.136	-0.20865	-0.32909
	129.215	-0.27254	-0.29964	255.303	-0.26403	-0.32902
	129.298	-0.31315	-0.29955	255.469	-0.24465	-0.32895
	129.382	-0.4279	-0.29946	255.636	-0.34471	-0.32888
	129.465	-0.32443	-0.29937	255.803	-0.34414	-0.3288
	129.548	-0.29757	-0.29928	255.97	-0.33004	-0.32873
	129.632	-0.2545	-0.29919	256.136	-0.09973	-0.32866
	129.715	-0.2547	-0.2991	256.303	-0.16643	-0.32859
	129.798	-0.23408	-0.29901	256.47	-0.57576	-0.32852
	129.882	-0.36153	-0.29892	256.636	-0.34282	-0.32845
	129.965	-0.34167	-0.29883	256.803	-0.33705	-0.32837
	130.048	-0.28167	-0.29874	256.97	-0.32573	-0.3283
	130.132	-0.33749	-0.29865	257.136	-0.41168	-0.32823
	130.215	-0.34434	-0.29856	257.303	-0.34179	-0.32816
	130.298	-0.35045	-0.29847	257.47	-0.30269	-0.32809
	130.382	-0.27474	-0.29838	257.637	-0.24236	-0.32802
	130.465	-0.27535	-0.29829	257.803	-0.43534	-0.32795
	130.548	-0.31356	-0.2982	257.97	-0.39812	-0.32787
	130.632	-0.20952	-0.29811	258.137	-0.44365	-0.3278
	130.715	-0.37233	-0.29802	258.303	-0.41677	-0.32773
	130.799	-0.34107	-0.29794	258.47	-0.3005	-0.32766
	130.882	-0.35079	-0.29785	258.637	-0.54645	-0.32759
	130.965	-0.17006	-0.29776	258.804	-0.27455	-0.32752
	131.049	-0.32454	-0.29767	258.97	-0.39337	-0.32745
	131.132	-0.38732	-0.29758	259.137	-0.41252	-0.32738
	131.215	-0.30761	-0.29749	259.304	-0.29699	-0.32731
	131.299	-0.19499	-0.2974	259.47	-0.64793	-0.32724
	131.382	-0.24458	-0.29731	259.637	-0.12684	-0.32717
	131.465	-0.42535	-0.29722	259.804	-0.35645	-0.3271
	131.549	-0.2846	-0.29714	259.971	-0.36778	-0.32703
	131.632	-0.15702	-0.29705	260.137	-0.21877	-0.32696
	131.715	-0.39286	-0.29696	260.304	-0.3148	-0.32689
	131.799	-0.29776	-0.29687	260.471	-0.25916	-0.32682
	131.882	-0.31654	-0.29678	260.637	-0.41066	-0.32675
	131.965	-0.34571	-0.2967	260.804	-0.33804	-0.32668
	132.049	-0.34515	-0.29661	260.971	-0.11445	-0.32661
	132.132	-0.28174	-0.29652	261.138	-0.43461	-0.32654
	132.216	-0.31675	-0.29643	261.304	-0.48918	-0.32647
	132.299	-0.27361	-0.29634	261.471	-0.43253	-0.3264
	132.382	-0.33005	-0.29626	261.638	-0.5558	-0.32633
	132.466	-0.23149	-0.29617	261.804	-0.28763	-0.32626
	132.549	-0.29882	-0.29608	261.971	-0.37272	-0.32619
	132.632	-0.30048	-0.296	262.138	-0.54195	-0.32612
	132.716	-0.26408	-0.29591	262.305	-0.26533	-0.32605
	132.799	-0.23922	-0.29582	262.471	-0.29806	-0.32598
	132.882	-0.39908	-0.29573	262.638	-0.34722	-0.32591
	132.966	-0.39237	-0.29565	262.805	-0.32786	-0.32584
	133.049	-0.21989	-0.29556	262.971	-0.31252	-0.32577
	133.132	-0.23229	-0.29547	263.138	-0.14614	-0.3257
	133.216	-0.28378	-0.29539	263.305	-0.19658	-0.32563
	133.299	-0.41407	-0.2953	263.471	-0.24411	-0.32556
	133.382	-0.35832	-0.29521	263.638	-0.1877	-0.32549
	133.466	-0.3063	-0.29513	263.805	-0.48442	-0.32543
	133.549	-0.31136	-0.29504	263.972	-0.32718	-0.32536
	133.633	-0.37287	-0.29495	264.138	-0.47133	-0.32529
	133.716	-0.31929	-0.29487	264.305	-0.34331	-0.32522
	133.799	-0.30634	-0.29478	264.472	-0.3658	-0.32515
	133.883	-0.36498	-0.2947	264.638	-0.37882	-0.32508
	133.966	-0.35103	-0.29461	264.805	-0.3816	-0.32501
	134.049	-0.22174	-0.29452	264.972	-0.31719	-0.32495
	134.133	-0.28653	-0.29444	265.139	-0.32084	-0.32488
	134.216	-0.301	-0.29435	265.305	-0.31038	-0.32481
	134.299	-0.29186	-0.29427	265.472	-0.24286	-0.32474
	134.383	-0.19499	-0.29418	265.639	-0.07772	-0.32467
	134.466	-0.22124	-0.2941	265.805	-0.27071	-0.3246
	134.549	-0.29129	-0.29401	265.972	-0.25919	-0.32454
	134.633	-0.19358	-0.29392	266.139	-0.27578	-0.32447
	134.716	-0.24038	-0.29384	266.306	-0.42656	-0.3244
	134.799	-0.34235	-0.29375	266.472	-0.36241	-0.32433
	134.883	-0.30585	-0.29367	266.639	-0.36832	-0.32427
	134.966	-0.33654	-0.29358	266.806	-0.40368	-0.3242
	135.049	-0.1949	-0.2935	266.972	-0.22014	-0.32413
	135.133	-0.26271	-0.29341	267.139	-0.17243	-0.32406
	135.216	-0.3151	-0.29333	267.306	-0.17862	-0.32399
	135.299	-0.31675	-0.29325	267.473	-0.55733	-0.32393
	135.383	-0.31959	-0.29316	267.639	-0.38787	-0.32386
	135.466	-0.24833	-0.29308	267.806	-0.39312	-0.32379
	135.55	-0.30498	-0.29299	267.973	-0.17716	-0.32372
	135.633	-0.38426	-0.29291	268.139	-0.4902	-0.32366
	135.716	-0.19972	-0.29282	268.306	-0.44091	-0.32359
	135.8	-0.26073	-0.29274	268.473	-0.27251	-0.32352
	135.883	-0.2117	-0.29265	268.639	-0.65377	-0.32346
	135.966	-0.284	-0.29257	268.806	-0.25814	-0.32339
	136.05	-0.42691	-0.29249	268.973	-0.42705	-0.32332
	136.133	-0.28193	-0.2924	269.14	-0.1708	-0.32326
	136.216	-0.39266	-0.29232	269.306	-0.23199	-0.32319
	136.3	-0.31903	-0.29224	269.473	-0.36657	-0.32312
	136.383	-0.39665	-0.29215	269.64	-0.34221	-0.32306
	136.466	-0.32621	-0.29207	269.806	-0.2895	-0.32299
	136.55	-0.32015	-0.29198	269.973	-0.22132	-0.32292
	136.633	-0.30023	-0.2919	270.14	-0.50242	-0.32286
	136.716	-0.20296	-0.29182	270.307	-0.32351	-0.32279
	136.8	-0.41947	-0.29173	270.473	-0.3311	-0.32272
	136.883	-0.40913	-0.29165	270.64	-0.34231	-0.32266
	136.967	-0.3183	-0.29157	270.807	-0.39547	-0.32259
	137.05	-0.35581	-0.29149	270.973	-0.06313	-0.32252
	137.133	-0.33486	-0.2914	271.14	-0.20165	-0.32246
	137.217	-0.37474	-0.29132	271.307	-0.42006	-0.32239
	137.3	-0.28057	-0.29124	271.474	-0.39752	-0.32233
	137.383	-0.30388	-0.29115	271.64	-0.26824	-0.32226
	137.467	-0.3497	-0.29107	271.807	-0.29502	-0.32219
	137.55	-0.34818	-0.29099	271.974	-0.40932	-0.32213
	137.633	-0.35138	-0.29091	272.14	-0.17092	-0.32206
	137.717	-0.37074	-0.29082	272.307	-0.15749	-0.322
	137.8	-0.24413	-0.29074	272.474	-0.29529	-0.32193
	137.883	-0.27841	-0.29066	272.641	-0.32977	-0.32186
	137.967	-0.15861	-0.29058	272.807	-0.2088	-0.3218
	138.05	-0.29349	-0.2905	272.974	-0.36355	-0.32173
	138.134	-0.27589	-0.29041	273.141	-0.38755	-0.32167
	138.217	-0.32504	-0.29033	273.307	-0.28776	-0.3216
	138.3	-0.37376	-0.29025	273.474	-0.37759	-0.32154
	138.384	-0.40384	-0.29017	273.641	-0.34902	-0.32147
	138.467	-0.21744	-0.29009	273.808	-0.35601	-0.32141
	138.55	-0.24431	-0.29	273.974	-0.44022	-0.32134
	138.634	-0.29772	-0.28992	274.141	-0.30168	-0.32128
	138.717	-0.33956	-0.28984	274.308	-0.39545	-0.32121
	138.8	-0.22117	-0.28976	274.474	-0.30281	-0.32115
	138.884	-0.22088	-0.28968	274.641	-0.44505	-0.32108
	138.967	-0.29225	-0.2896	274.808	-0.56118	-0.32102
	139.05	-0.26049	-0.28952	274.974	-0.24991	-0.32095
	139.134	-0.19549	-0.28944	275.141	-0.33186	-0.32089
	139.217	-0.29057	-0.28935	275.308	-0.22497	-0.32082
	139.3	-0.23479	-0.28927	275.475	-0.28321	-0.32076
	139.384	-0.36484	-0.28919	275.641	-0.24965	-0.32069
	139.467	-0.24593	-0.28911	275.808	-0.505	-0.32063
	139.551	-0.30836	-0.28903	275.975	-0.4475	-0.32056
	139.634	-0.3795	-0.28895	276.141	-0.56742	-0.3205
	139.717	-0.29806	-0.28887	276.308	-0.548	-0.32044
	139.801	-0.23741	-0.28879	276.475	-0.18085	-0.32037
	139.884	-0.24357	-0.28871	276.642	-0.29457	-0.32031
	139.967	-0.21106	-0.28863	276.808	-0.19333	-0.32024
	140.051	-0.3514	-0.28855	276.975	-0.29743	-0.32018
	140.134	-0.40271	-0.28847	277.142	-0.36048	-0.32011
	140.217	-0.32048	-0.28839	277.308	-0.24286	-0.32005
	140.301	-0.20223	-0.28831	277.475	-0.09375	-0.31999
	140.384	-0.32719	-0.28823	277.642	-0.15614	-0.31992
	140.468	-0.2039	-0.28815	277.808	-0.46853	-0.31986
	140.551	-0.33784	-0.28807	277.975	-0.25071	-0.3198
	140.635	-0.36979	-0.28799	278.142	-0.5675	-0.31973
	140.718	-0.40136	-0.28791	278.309	-0.34666	-0.31967
	140.801	-0.29011	-0.28783	278.475	-0.33575	-0.3196
	140.885	-0.20542	-0.28775	278.642	-0.35314	-0.31954
	140.968	-0.28709	-0.28767	278.809	-0.53509	-0.31948
	141.06	-0.31323	-0.28758	278.975	-0.39682	-0.31941
	141.143	-0.36923	-0.2875	279.142	-0.52671	-0.31935
	141.226	-0.29844	-0.28742	279.309	-0.0877	-0.31929
	141.31	-0.21064	-0.28734	279.476	-0.52523	-0.31922
	141.393	-0.27952	-0.28726	279.642	-0.08626	-0.31916
	141.476	-0.34142	-0.28719	279.809	-0.34871	-0.3191
	141.56	-0.25958	-0.28711	279.976	-0.24438	-0.31903
	141.643	-0.29715	-0.28703	280.143	0.04078	-0.31897
	141.726	-0.24559	-0.28695	280.309	-0.24087	-0.31891
	141.81	-0.39663	-0.28687	280.476	-0.21232	-0.31884
	141.893	-0.28362	-0.28679	280.643	-0.35601	-0.31878
	141.977	-0.20146	-0.28671	280.809	-0.10665	-0.31872
	142.06	-0.20886	-0.28663	280.976	-0.42844	-0.31866
	142.143	-0.25317	-0.28656	281.143	-0.34251	-0.31859
	142.227	-0.26707	-0.28648	281.31	-0.12375	-0.31853
	142.31	-0.15544	-0.2864	281.476	-0.4088	-0.31847
	142.393	-0.26201	-0.28632	281.643	-0.43589	-0.31841
	142.477	-0.26657	-0.28624	281.81	-0.30086	-0.31834
	142.56	-0.25973	-0.28616	281.976	-0.25093	-0.31828
	142.643	-0.34199	-0.28609	282.143	-0.15945	-0.31822
	142.727	-0.32298	-0.28601	282.31	-0.27579	-0.31816
	142.81	-0.26784	-0.28593	282.477	-0.13067	-0.31809
	142.893	-0.24678	-0.28585	282.643	-0.33554	-0.31803
	142.977	-0.26387	-0.28577	282.81	-0.36792	-0.31797
	143.06	-0.22956	-0.2857	282.977	-0.51676	-0.31791
	143.143	-0.32837	-0.28562	283.143	-0.47026	-0.31784
	143.227	-0.217	-0.28554	283.31	-0.3486	-0.31778
	143.31	-0.25342	-0.28546	283.477	-0.18923	-0.31772
	143.394	-0.25732	-0.28539	283.644	-0.31024	-0.31766
	143.477	-0.27341	-0.28531	283.81	-0.25507	-0.3176
	143.56	-0.17397	-0.28523	283.977	-0.23082	-0.31753
	143.644	-0.20291	-0.28515	284.144	-0.38488	-0.31747
	143.727	-0.30496	-0.28508	284.31	-0.43759	-0.31741
	143.81	-0.24212	-0.285	284.477	-0.41858	-0.31735
	143.894	-0.39655	-0.28492	284.644	-0.37661	-0.31729
	143.977	-0.30371	-0.28485	284.81	-0.37539	-0.31723
	144.06	-0.22291	-0.28477	284.977	-0.37908	-0.31716
	144.144	-0.32753	-0.28469	285.144	-0.41699	-0.3171
	144.227	-0.2406	-0.28462	285.311	-0.42808	-0.31704
	144.31	-0.41032	-0.28454	285.477	-0.19547	-0.31698
	144.394	-0.2497	-0.28446	285.644	-0.43454	-0.31692
	144.477	-0.26742	-0.28439	285.811	-0.24104	-0.31686
	144.561	-0.42554	-0.28431	285.977	-0.31087	-0.3168
	144.644	-0.34455	-0.28423	286.144	-0.50908	-0.31674
	144.727	-0.25813	-0.28416	286.311	-0.46553	-0.31667
	144.811	-0.30645	-0.28408	286.478	-0.40729	-0.31661
	144.894	-0.29351	-0.284	286.644	-0.45402	-0.31655
	144.977	-0.24487	-0.28393	286.811	-0.31392	-0.31649
	145.061	-0.19485	-0.28385	286.978	-0.50508	-0.31643
	145.144	-0.25393	-0.28378	287.144	-0.20313	-0.31637
	145.227	-0.2589	-0.2837	287.311	-0.18919	-0.31631
	145.311	-0.25338	-0.28362	287.478	-0.3627	-0.31625
	145.402	-0.17184	-0.28354	287.644	-0.27022	-0.31619
	145.486	-0.34363	-0.28346	287.811	-0.44571	-0.31613
	145.569	-0.31691	-0.28339	287.978	-0.41961	-0.31607
	145.652	-0.25406	-0.28331	288.145	-0.19641	-0.31601
	145.736	-0.2023	-0.28324	288.311	-0.4773	-0.31595
	145.819	-0.17548	-0.28316	288.478	-0.12503	-0.31588
	145.903	-0.28002	-0.28309	288.645	-0.59316	-0.31582
	145.986	-0.32697	-0.28301	288.811	-0.47647	-0.31576
	146.069	-0.19854	-0.28294	288.978	-0.41624	-0.3157
	146.153	-0.22434	-0.28286	289.145	-0.18277	-0.31564
	146.236	-0.23878	-0.28279	289.312	-0.39622	-0.31558
	146.319	-0.26175	-0.28271	289.478	-0.14528	-0.31552
	146.403	-0.35344	-0.28264	289.645	-0.18387	-0.31546
	146.486	-0.21618	-0.28256	289.812	-0.40328	-0.3154
	146.569	-0.23947	-0.28249	289.979	-0.38672	-0.31534
	146.653	-0.29501	-0.28241	290.145	-0.43063	-0.31528
	146.736	-0.2733	-0.28234	290.312	-0.41403	-0.31522
	146.819	-0.33473	-0.28226	290.479	-0.2329	-0.31516
	146.903	-0.31028	-0.28219	290.645	-0.19304	-0.3151
	146.986	-0.27646	-0.28211	290.812	-0.30355	-0.31504
	147.07	-0.26814	-0.28204	290.979	-0.43574	-0.31498
	147.153	-0.22608	-0.28196	291.145	-0.27883	-0.31492
	147.236	-0.26081	-0.28189	291.312	-0.34069	-0.31486
	147.32	-0.2513	-0.28181	291.479	-0.48443	-0.31481
	147.403	-0.2035	-0.28174	291.646	-0.24825	-0.31475
	147.486	-0.35079	-0.28167	291.812	-0.39323	-0.31469
	147.57	-0.29933	-0.28159	291.979	-0.23794	-0.31463
	147.653	-0.37464	-0.28152	292.146	-0.47714	-0.31457
	147.736	-0.30324	-0.28144	292.313	-0.20837	-0.31451
	147.82	-0.32592	-0.28137	292.479	-0.31181	-0.31445
	147.903	-0.28105	-0.2813	292.646	-0.37409	-0.31439
	147.986	-0.33272	-0.28122	292.813	-0.491	-0.31433
	148.07	-0.31936	-0.28115	292.979	-0.4999	-0.31427
	148.153	-0.319	-0.28108	293.146	-0.44963	-0.31421
	148.236	-0.26738	-0.281	293.313	-0.33318	-0.31415
	148.32	-0.31075	-0.28093	293.479	-0.34389	-0.31409
	148.403	-0.28553	-0.28085	293.646	-0.26638	-0.31404
	148.487	-0.2402	-0.28078	293.813	-0.23294	-0.31398
	148.57	-0.25361	-0.28071	293.98	-0.33461	-0.31392
	148.653	-0.27649	-0.28063	294.146	-0.307	-0.31386
	148.737	-0.23093	-0.28056	294.313	-0.06696	-0.3138
	148.82	-0.32403	-0.28049	294.48	-0.08865	-0.31374
	148.903	-0.27663	-0.28041	294.646	-0.30677	-0.31368
	148.987	-0.22597	-0.28034	294.813	-0.43753	-0.31363
	149.07	-0.20207	-0.28027	294.98	-0.16858	-0.31357
	149.153	-0.19477	-0.2802	295.147	-0.36381	-0.31351
	149.237	-0.20769	-0.28012	295.313	-0.21913	-0.31345
	149.32	-0.29857	-0.28005	295.48	-0.22147	-0.31339
	149.403	-0.19456	-0.27998	295.647	-0.35146	-0.31333
	149.487	-0.21253	-0.2799	295.813	-0.35238	-0.31327
	149.57	-0.33881	-0.27983	295.98	-0.40808	-0.31322
	149.653	-0.27092	-0.27976	296.147	-0.24078	-0.31316
	149.737	-0.37039	-0.27969	296.314	-0.36666	-0.3131
	149.82	-0.33933	-0.27961	296.48	-0.14714	-0.31304
	149.904	-0.25615	-0.27954	296.647	-0.2832	-0.31298
	149.987	-0.34265	-0.27947	296.814	-0.32321	-0.31293
	150.07	-0.19906	-0.2794	296.98	-0.31136	-0.31287
	150.154	-0.34399	-0.27933	297.147	-0.33854	-0.31281
	150.237	-0.24243	-0.27925	297.314	-0.27391	-0.31275
	150.32	-0.35495	-0.27918	297.481	-0.41008	-0.31269
	150.404	-0.18437	-0.27911	297.647	-0.28889	-0.31264
	150.495	-0.41982	-0.27903	297.814	-0.37243	-0.31258
	150.587	-0.28351	-0.27895	297.981	-0.45753	-0.31252
	150.67	-0.23523	-0.27888	298.147	-0.48073	-0.31246
	150.754	-0.32759	-0.27881	298.314	-0.36367	-0.31241
	150.837	-0.25477	-0.27874	298.481	-0.30316	-0.31235
	150.92	-0.30305	-0.27866	298.648	-0.40022	-0.31229
	151.004	-0.19388	-0.27859	298.814	-0.13966	-0.31223
	151.087	-0.31724	-0.27852	298.981	-0.43339	-0.31218
	151.171	-0.18965	-0.27845	299.148	-0.34437	-0.31212
	151.254	-0.2806	-0.27838	299.314	-0.29148	-0.31206
	151.337	-0.3497	-0.27831	299.481	-0.42102	-0.312
	151.421	-0.35931	-0.27824	299.648	-0.31522	-0.31195
	151.504	-0.19193	-0.27817	299.815	-0.23274	-0.31189
	151.587	-0.2766	-0.27809	299.981	-0.25647	-0.31183
	151.671	-0.21903	-0.27802	300.006	-0.39804	-0.31182
	151.754	-0.27082	-0.27795	150.139	-0.41989	-0.39523
	151.837	-0.30188	-0.27788	150.222	-0.21312	-0.39515
	151.921	-0.23982	-0.27781	150.306	-0.49379	-0.39507
	152.004	-0.33179	-0.27774	150.389	-0.44933	-0.39499
	152.087	-0.37264	-0.27767	150.472	-0.34969	-0.39492
	152.171	-0.35661	-0.2776	150.556	-0.27217	-0.39484
	152.254	-0.26941	-0.27753	150.639	-0.35171	-0.39476
	152.337	-0.35486	-0.27746	150.723	-0.3883	-0.39469
	152.421	-0.30701	-0.27739	150.806	-0.39977	-0.39461
	152.504	-0.32229	-0.27732	150.889	-0.4059	-0.39453
	152.588	-0.28047	-0.27725	150.973	-0.29261	-0.39445
	152.671	-0.34091	-0.27717	151.056	-0.53109	-0.39438
	152.754	-0.34445	-0.2771	151.139	-0.53243	-0.3943
	152.838	-0.22307	-0.27703	151.223	-0.52512	-0.39422
	152.921	-0.21869	-0.27696	151.306	-0.56967	-0.39415
	153.004	-0.36133	-0.27689	151.389	-0.50328	-0.39407
	153.088	-0.20996	-0.27682	151.473	-0.47883	-0.39399
	153.171	-0.20766	-0.27675	151.556	-0.37421	-0.39392
	153.254	-0.30262	-0.27668	151.64	-0.48278	-0.39384
	153.338	-0.21921	-0.27661	151.723	-0.30287	-0.39376
	153.421	-0.2707	-0.27654	151.806	-0.48503	-0.39369
	153.504	-0.31807	-0.27647	151.89	-0.26738	-0.39361
	153.588	-0.29401	-0.2764	151.973	-0.61663	-0.39354
	153.671	-0.29529	-0.27633	152.056	-0.35614	-0.39346
	153.755	-0.21909	-0.27627	152.14	-0.54061	-0.39338
	153.838	-0.29012	-0.2762	152.223	-0.41625	-0.39331
	153.921	-0.29695	-0.27613	152.306	-0.43361	-0.39323
	154.005	-0.2375	-0.27606	152.39	-0.39641	-0.39315
	154.088	-0.19352	-0.27599	152.473	-0.45082	-0.39308
	154.171	-0.31983	-0.27592	152.557	-0.55587	-0.393
	154.255	-0.27232	-0.27585	152.64	-0.34363	-0.39293
	154.338	-0.20115	-0.27578	152.723	-0.49018	-0.39285
	154.421	-0.27194	-0.27571	152.807	-0.68188	-0.39278
	154.505	-0.25775	-0.27564	152.89	-0.46081	-0.3927
	154.588	-0.22914	-0.27557	152.973	-0.40613	-0.39262
	154.671	-0.31441	-0.2755	153.057	-0.46892	-0.39255
	154.755	-0.284	-0.27543	153.14	-0.4078	-0.39247
	154.838	-0.21093	-0.27537	153.223	-0.22388	-0.3924
	154.922	-0.2531	-0.2753	153.307	-0.30506	-0.39232
	155.005	-0.28569	-0.27523	153.39	-0.37661	-0.39225
	155.088	-0.30702	-0.27516	153.474	-0.5073	-0.39217
	155.172	-0.30017	-0.27509	153.557	-0.38212	-0.3921
	155.255	-0.2952	-0.27502	153.64	-0.43542	-0.39202
	155.338	-0.11038	-0.27495	153.724	-0.34844	-0.39195
	155.422	-0.29832	-0.27489	153.807	-0.32104	-0.39187
	155.505	-0.18312	-0.27482	153.89	-0.28185	-0.3918
	155.588	-0.27985	-0.27475	153.974	-0.33802	-0.39172
	155.672	-0.32984	-0.27468	154.057	-0.30646	-0.39165
	155.755	-0.32068	-0.27461	154.141	-0.4599	-0.39157
	155.839	-0.28961	-0.27454	154.224	-0.61987	-0.3915
	155.93	-0.27614	-0.27447	154.307	-0.21434	-0.39142
	156.013	-0.23744	-0.2744	154.391	-0.27837	-0.39135
	156.097	-0.25887	-0.27433	154.474	-0.32695	-0.39128
	156.18	-0.29018	-0.27426	154.557	-0.48804	-0.3912
	156.264	-0.31219	-0.2742	154.641	-0.2532	-0.39113
	156.347	-0.28674	-0.27413	154.724	-0.49221	-0.39105
	156.43	-0.28229	-0.27406	154.807	-0.30889	-0.39098
	156.514	-0.22838	-0.27399	154.891	-0.43323	-0.3909
	156.597	-0.32039	-0.27393	154.974	-0.29839	-0.39083
	156.68	-0.26282	-0.27386	155.057	-0.41781	-0.39076
	156.764	-0.22026	-0.27379	155.141	-0.43293	-0.39068
	156.847	-0.31549	-0.27372	155.224	-0.63756	-0.39061
	156.93	-0.24906	-0.27366	155.307	-0.50277	-0.39053
	157.014	-0.32096	-0.27359	155.391	-0.23678	-0.39046
	157.097	-0.2702	-0.27352	155.474	-0.45047	-0.39039
	157.18	-0.27125	-0.27345	155.557	-0.62459	-0.39031
	157.264	-0.23073	-0.27339	155.641	-0.39903	-0.39024
	157.347	-0.24077	-0.27332	155.724	-0.22811	-0.39016
	157.431	-0.30809	-0.27325	155.807	-0.31184	-0.39009
	157.514	-0.3081	-0.27318	155.891	-0.55599	-0.39002
	157.597	-0.25734	-0.27312	155.974	-0.30352	-0.38994
	157.681	-0.23319	-0.27305	156.058	-0.39161	-0.38987
	157.764	-0.37003	-0.27298	156.141	-0.3603	-0.3898
	157.847	-0.29319	-0.27292	156.224	-0.43263	-0.38972
	157.931	-0.23515	-0.27285	156.308	-0.57026	-0.38965
	158.014	-0.28332	-0.27278	156.391	-0.28607	-0.38958
	158.097	-0.31846	-0.27272	156.474	-0.38916	-0.3895
	158.181	-0.21699	-0.27265	156.558	-0.35236	-0.38943
	158.264	-0.30054	-0.27258	156.641	-0.34009	-0.38936
	158.347	-0.32523	-0.27252	156.724	-0.46652	-0.38929
	158.431	-0.161	-0.27245	156.808	-0.54173	-0.38921
	158.514	-0.25292	-0.27238	156.891	-0.28717	-0.38914
	158.597	-0.2676	-0.27232	156.974	-0.48458	-0.38907
	158.681	-0.23909	-0.27225	157.058	-0.43369	-0.38899
	158.764	-0.34346	-0.27219	157.141	-0.61982	-0.38892
	158.848	-0.16537	-0.27212	157.225	-0.29735	-0.38885
	158.931	-0.24021	-0.27205	157.308	-0.2297	-0.38878
	159.014	-0.25001	-0.27199	157.391	-0.2875	-0.3887
	159.098	-0.27319	-0.27192	157.475	-0.43866	-0.38863
	159.181	-0.32207	-0.27185	157.558	-0.65821	-0.38856
	159.264	-0.27425	-0.27179	157.641	-0.40152	-0.38849
	159.348	-0.34963	-0.27172	157.725	-0.37831	-0.38841
	159.431	-0.22705	-0.27166	157.808	-0.43389	-0.38834
	159.514	-0.31617	-0.27159	157.891	-0.37824	-0.38827
	159.598	-0.24738	-0.27153	157.975	-0.352	-0.3882
	159.681	-0.2774	-0.27146	158.058	-0.52335	-0.38813
	159.764	-0.30854	-0.27139	158.142	-0.62137	-0.38805
	159.848	-0.29349	-0.27133	158.225	-0.38053	-0.38798
	159.931	-0.21891	-0.27126	158.308	-0.56401	-0.38791
	160.015	-0.2232	-0.2712	158.392	-0.55856	-0.38784
	160.098	-0.30031	-0.27113	158.475	-0.4085	-0.38777
	160.181	-0.28005	-0.27107	158.558	-0.41825	-0.38769
	160.265	-0.2699	-0.271	158.642	-0.51833	-0.38762
	160.356	-0.28934	-0.27093	158.725	-0.32187	-0.38755
	160.44	-0.28396	-0.27086	158.808	-0.38455	-0.38748
	160.523	-0.26832	-0.2708	158.892	-0.59715	-0.38741
	160.606	-0.30198	-0.27073	158.975	-0.49508	-0.38734
	160.69	-0.20655	-0.27067	159.058	-0.35875	-0.38726
	160.773	-0.35632	-0.2706	159.142	-0.41076	-0.38719
	160.856	-0.25142	-0.27054	159.225	-0.35971	-0.38712
	160.94	-0.32565	-0.27047	159.308	-0.46588	-0.38705
	161.023	-0.24054	-0.27041	159.392	-0.38281	-0.38698
	161.106	-0.25214	-0.27034	159.475	-0.45972	-0.38691
	161.19	-0.20991	-0.27028	159.559	-0.38808	-0.38684
	161.273	-0.33457	-0.27022	159.642	-0.34826	-0.38677
	161.356	-0.32193	-0.27015	159.725	-0.62725	-0.38669
	161.44	-0.3	-0.27009	159.809	-0.44522	-0.38662
	161.523	-0.2504	-0.27002	159.892	-0.21676	-0.38655
	161.607	-0.30109	-0.26996	159.975	-0.45184	-0.38648
	161.69	-0.21095	-0.26989	160.059	-0.45279	-0.38641
	161.773	-0.30901	-0.26983	160.142	-0.39781	-0.38634
	161.857	-0.35847	-0.26976	160.225	-0.40344	-0.38627
	161.94	-0.31238	-0.2697	160.309	-0.28595	-0.3862
	162.023	-0.22356	-0.26963	160.392	-0.34194	-0.38613
	162.107	-0.35959	-0.26957	160.476	-0.60545	-0.38606
	162.19	-0.31559	-0.26951	160.559	-0.47019	-0.38599
	162.273	-0.28644	-0.26944	160.642	-0.5142	-0.38592
	162.357	-0.24324	-0.26938	160.726	-0.38161	-0.38585
	162.44	-0.32178	-0.26931	160.809	-0.26361	-0.38578
	162.523	-0.15377	-0.26925	160.892	-0.4143	-0.38571
	162.607	-0.19553	-0.26919	160.976	-0.36036	-0.38564
	162.69	-0.24833	-0.26912	161.059	-0.5134	-0.38557
	162.774	-0.27708	-0.26906	161.142	-0.44575	-0.3855
	162.857	-0.33627	-0.269	161.226	-0.43603	-0.38543
	162.94	-0.23047	-0.26893	161.309	-0.27831	-0.38536
	163.024	-0.30346	-0.26887	161.393	-0.45515	-0.38529
	163.107	-0.25171	-0.2688	161.476	-0.31513	-0.38522
	163.19	-0.23772	-0.26874	161.559	-0.43362	-0.38515
	163.274	-0.30431	-0.26868	161.643	-0.48883	-0.38508
	163.357	-0.29904	-0.26861	161.726	-0.33396	-0.38501
	163.44	-0.26495	-0.26855	161.809	-0.48424	-0.38494
	163.524	-0.3255	-0.26849	161.893	-0.56059	-0.38487
	163.607	-0.2082	-0.26842	161.976	-0.32962	-0.3848
	163.69	-0.29895	-0.26836	162.06	-0.33427	-0.38473
	163.774	-0.33304	-0.2683	162.143	-0.29042	-0.38466
	163.857	-0.26566	-0.26823	162.226	-0.38658	-0.38459
	163.94	-0.24908	-0.26817	162.31	-0.31663	-0.38452
	164.024	-0.24376	-0.26811	162.393	-0.20397	-0.38445
	164.107	-0.29261	-0.26805	162.476	-0.10634	-0.38438
	164.19	-0.26566	-0.26798	162.56	-0.37949	-0.38431
	164.274	-0.27837	-0.26792	162.643	-0.47816	-0.38424
	164.357	-0.24077	-0.26786	162.726	-0.30601	-0.38417
	164.44	-0.20809	-0.26779	162.81	-0.34693	-0.3841
	164.524	-0.27654	-0.26773	162.893	-0.60299	-0.38403
	164.607	-0.23467	-0.26767	162.976	-0.39846	-0.38397
	164.691	-0.25757	-0.26761	163.06	-0.55991	-0.3839
	164.774	-0.33448	-0.26754	163.143	-0.33461	-0.38383
	164.857	-0.22541	-0.26748	163.227	-0.42007	-0.38376
	164.941	-0.26826	-0.26742	163.31	-0.48195	-0.38369
	165.024	-0.23986	-0.26736	163.393	-0.52268	-0.38362
	165.107	-0.2986	-0.26729	163.477	-0.41588	-0.38355
	165.191	-0.38421	-0.26723	163.56	-0.2775	-0.38348
	165.274	-0.26425	-0.26717	163.643	-0.57158	-0.38342
	165.357	-0.24427	-0.26711	163.727	-0.44651	-0.38335
	165.441	-0.20678	-0.26704	163.81	-0.33595	-0.38328
	165.524	-0.23273	-0.26698	163.893	-0.28103	-0.38321
	165.607	-0.27194	-0.26692	163.977	-0.41192	-0.38314
	165.691	-0.22375	-0.26686	164.06	-0.63098	-0.38307
	165.774	-0.31156	-0.2668	164.143	-0.40084	-0.383
	165.858	-0.23918	-0.26673	164.227	-0.4835	-0.38294
	165.941	-0.2235	-0.26667	164.31	-0.3495	-0.38287
	166.024	-0.25063	-0.26661	164.394	-0.37347	-0.3828
	166.108	-0.21978	-0.26655	164.477	-0.39107	-0.38273
	166.191	-0.29754	-0.26649	164.56	-0.47259	-0.38266
	166.274	-0.20931	-0.26642	164.644	-0.48412	-0.3826
	166.358	-0.32615	-0.26636	164.727	-0.67363	-0.38253
	166.441	-0.2064	-0.2663	164.81	-0.28897	-0.38246
	166.524	-0.21125	-0.26624	164.894	-0.25747	-0.38239
	166.608	-0.26644	-0.26618	164.977	-0.52377	-0.38232
	166.691	-0.34156	-0.26612	165.061	-0.26285	-0.38226
	166.774	-0.2632	-0.26605	165.144	-0.37842	-0.38219
	166.858	-0.33124	-0.26599	165.227	-0.62417	-0.38212
	166.941	-0.30296	-0.26593	165.311	-0.45407	-0.38205
	167.024	-0.24603	-0.26587	165.394	-0.50169	-0.38199
	167.108	-0.35767	-0.26581	165.477	-0.37321	-0.38192
	167.191	-0.28222	-0.26575	165.561	-0.3424	-0.38185
	167.274	-0.23605	-0.26569	165.644	-0.41293	-0.38178
	167.358	-0.40789	-0.26563	165.727	-0.3426	-0.38172
	167.441	-0.29559	-0.26556	165.811	-0.37674	-0.38165
	167.525	-0.2905	-0.2655	165.894	-0.42298	-0.38158
	167.608	-0.28568	-0.26544	165.978	-0.30585	-0.38151
	167.691	-0.20629	-0.26538	166.061	-0.43256	-0.38145
	167.775	-0.34332	-0.26532	166.144	-0.17163	-0.38138
	167.858	-0.32495	-0.26526	166.228	-0.19957	-0.38131
	167.941	-0.20608	-0.2652	166.311	-0.28129	-0.38125
	168.025	-0.23339	-0.26514	166.394	-0.41354	-0.38118
	168.108	-0.22158	-0.26508	166.478	-0.41668	-0.38111
	168.191	-0.26584	-0.26502	166.561	-0.50458	-0.38105
	168.275	-0.32622	-0.26496	166.645	-0.23981	-0.38098
	168.358	-0.32873	-0.2649	166.728	-0.23581	-0.38091
	168.441	-0.2242	-0.26483	166.811	-0.32646	-0.38084
	168.525	-0.19706	-0.26477	166.895	-0.44367	-0.38078
	168.608	-0.24933	-0.26471	166.978	-0.27775	-0.38071
	168.692	-0.32319	-0.26465	167.061	-0.21837	-0.38064
	168.775	-0.28719	-0.26459	167.145	-0.42557	-0.38058
	168.858	-0.24391	-0.26453	167.228	-0.2087	-0.38051
	168.942	-0.29196	-0.26447	167.312	-0.29765	-0.38045
	169.025	-0.30916	-0.26441	167.395	-0.48432	-0.38038
	169.108	-0.34445	-0.26435	167.478	-0.57975	-0.38031
	169.192	-0.2951	-0.26429	167.562	-0.02376	-0.38025
	169.275	-0.21736	-0.26423	167.645	-0.17748	-0.38018
	169.358	-0.285	-0.26417	167.728	-0.41073	-0.38011
	169.442	-0.17112	-0.26411	167.812	-0.36677	-0.38005
	169.525	-0.36494	-0.26405	167.895	-0.37155	-0.37998
	169.608	-0.24486	-0.26399	167.978	-0.46012	-0.37992
[truncated: 5,183 more rows]

[truncated: 21 more sheets: Figure 5b, Figure 5c, Figure 5d, Figure 6a, Figure 6b, Figure 6c, Figure 6d, Figure 6e, SI Fig 1, SI Fig 2, SI Fig 3, SI Fig 4, SI Fig 5, SI Fig 6, SI Fig 7, SI Fig 8, SI Fig 9, SI Fig 10, SI Fig 11, SI Fig 12 …]
